# Supplementary material for: Single gold-bridged nanoprobes for identification of single point DNA mutations
Source: Nat Commun. 2019 Feb 19;10:836. doi: 10.1038/s41467-019-08769-y (PMC6381086; doi:10.1038/s41467-019-08769-y)
Supplement: Supplementary file 3 — Source Data file [file 41467_2019_8769_MOESM3_ESM.xlsx]

## Sheet: Fig.1b
RI	AuNSph	AuNR	Au-bridged NP	AuNP-gap
1.333	0	0	0	0
1.35749	2	4	8	4.5
1.38413	4	8	16	9
1.41299	6	12	24	13.5
1.4429	8	16	32	18

## Sheet: Fig.1d
2θ (degree)	AuNS	Au-bridged NP
19	111.667	91.6667
19.02	106.667	61.6667
19.04	106.667	68.3333
19.06	105	68.3333
19.08	108.333	90
19.1	126.667	75
19.12	133.333	96.6667
19.14	126.667	96.6667
19.16	100	61.6667
19.18	126.667	75
19.2	96.6667	71.6667
19.22	96.6667	66.6667
19.24	115	66.6667
19.26	91.6667	100
19.28	111.667	86.6667
19.3	98.3333	53.3333
19.32	125	75
19.34	91.6667	85
19.36	88.3333	90
19.38	131.667	73.3333
19.4	113.333	63.3333
19.42	96.6667	88.3333
19.44	113.333	70
19.46	98.3333	85
19.48	90	73.3333
19.5	91.6667	86.6667
19.52	88.3333	63.3333
19.54	83.3333	103.333
19.56	106.667	98.3333
19.58	115	88.3333
19.6	100	133.333
19.62	115	128.333
19.64	93.3333	95
19.66	88.3333	105
19.68	131.667	151.667
19.7	81.6667	153.333
19.72	103.333	98.3333
19.74	111.667	158.333
19.76	113.333	155
19.78	101.667	141.667
19.8	85	173.333
19.82	98.3333	190
19.84	91.6667	135
19.86	106.667	140
19.88	100	193.333
19.9	100	160
19.92	88.3333	153.333
19.94	118.333	191.667
19.96	121.667	208.333
19.98	103.333	158.333
20	83.3333	226.667
20.02	121.667	206.667
20.04	130	201.667
20.06	115	165
20.08	116.667	251.667
20.1	115	208.333
20.12	85	110
20.14	88.3333	215
20.16	105	176.667
20.18	86.6667	188.333
20.2	113.333	140
20.22	98.3333	205
20.24	106.667	200
20.26	110	133.333
20.28	105	161.667
20.3	121.667	140
20.32	115	148.333
20.34	75	126.667
20.36	116.667	138.333
20.38	108.333	108.333
20.4	111.667	95
20.42	113.333	138.333
20.44	91.6667	95
20.46	68.3333	123.333
20.48	96.6667	156.667
20.5	90	143.333
20.52	83.3333	101.667
20.54	113.333	136.667
20.56	110	188.333
20.58	108.333	135
20.6	95	145
20.62	98.3333	268.333
20.64	115	245
20.66	96.6667	85
20.68	95	218.333
20.7	105	286.667
20.72	130	233.333
20.74	111.667	133.333
20.76	100	240
20.78	108.333	236.667
20.8	106.667	113.333
20.82	120	188.333
20.84	100	215
20.86	136.667	165
20.88	105	78.3333
20.9	101.667	163.333
20.92	108.333	140
20.94	105	111.667
20.96	103.333	130
20.98	90	138.333
21	100	138.333
21.02	123.333	66.6667
21.04	111.667	136.667
21.06	86.6667	131.667
21.08	96.6667	71.6667
21.1	111.667	110
21.12	115	116.667
21.14	93.3333	96.6667
21.16	101.667	71.6667
21.18	86.6667	100
21.2	76.6667	123.333
21.22	96.6667	70
21.24	113.333	101.667
21.26	105	90
21.28	101.667	78.3333
21.3	106.667	63.3333
21.32	83.3333	103.333
21.34	103.333	93.3333
21.36	120	88.3333
21.38	85	81.6667
21.4	105	88.3333
21.42	81.6667	110
21.44	86.6667	61.6667
21.46	101.667	98.3333
21.48	86.6667	91.6667
21.5	101.667	86.6667
21.52	78.3333	68.3333
21.54	98.3333	68.3333
21.56	95	83.3333
21.58	100	73.3333
21.6	130	96.6667
21.62	91.6667	98.3333
21.64	78.3333	66.6667
21.66	116.667	58.3333
21.68	110	80
21.7	98.3333	83.3333
21.72	80	65
21.74	110	68.3333
21.76	106.667	68.3333
21.78	103.333	71.6667
21.8	78.3333	60
21.82	93.3333	60
21.84	91.6667	76.6667
21.86	83.3333	48.3333
21.88	115	71.6667
21.9	106.667	90
21.92	71.6667	80
21.94	88.3333	81.6667
21.96	106.667	75
21.98	80	93.3333
22	73.3333	71.6667
22.02	101.667	50
22.04	98.3333	70
22.06	76.6667	75
22.08	71.6667	65
22.1	73.3333	71.6667
22.12	80	85
22.14	91.6667	71.6667
22.16	91.6667	68.3333
22.18	86.6667	85
22.2	63.3333	96.6667
22.22	63.3333	60
22.24	71.6667	71.6667
22.26	65	63.3333
22.28	76.6667	86.6667
22.3	80	61.6667
22.32	81.6667	66.6667
22.34	91.6667	60
22.36	75	83.3333
22.38	91.6667	60
22.4	83.3333	83.3333
22.42	73.3333	73.3333
22.44	80	56.6667
22.46	98.3333	95
22.48	61.6667	91.6667
22.5	81.6667	75
22.52	63.3333	66.6667
22.54	83.3333	88.3333
22.56	91.6667	86.6667
22.58	85	43.3333
22.6	80	88.3333
22.62	96.6667	60
22.64	65	70
22.66	90	60
22.68	65	66.6667
22.7	93.3333	93.3333
22.72	83.3333	53.3333
22.74	50	78.3333
22.76	85	68.3333
22.78	68.3333	81.6667
22.8	73.3333	58.3333
22.82	75	80
22.84	86.6667	81.6667
22.86	96.6667	76.6667
22.88	71.6667	46.6667
22.9	80	71.6667
22.92	76.6667	80
22.94	86.6667	51.6667
22.96	73.3333	75
22.98	61.6667	76.6667
23	65	86.6667
23.02	78.3333	60
23.04	63.3333	53.3333
23.06	80	100
23.08	93.3333	55
23.1	76.6667	78.3333
23.12	58.3333	78.3333
23.14	73.3333	70
23.16	70	51.6667
23.18	85	80
23.2	75	78.3333
23.22	75	63.3333
23.24	78.3333	68.3333
23.26	91.6667	85
23.28	90	80
23.3	81.6667	71.6667
23.32	78.3333	81.6667
23.34	85	90
23.36	90	63.3333
23.38	88.3333	55
23.4	78.3333	60
23.42	56.6667	75
23.44	76.6667	63.3333
23.46	78.3333	68.3333
23.48	83.3333	86.6667
23.5	71.6667	73.3333
23.52	68.3333	60
23.54	76.6667	86.6667
23.56	65	85
23.58	65	60
23.6	65	63.3333
23.62	76.6667	66.6667
23.64	81.6667	68.3333
23.66	76.6667	65
23.68	71.6667	68.3333
23.7	75	63.3333
23.72	93.3333	51.6667
23.74	60	68.3333
23.76	48.3333	75
23.78	70	75
23.8	46.6667	76.6667
23.82	73.3333	51.6667
23.84	101.667	95
23.86	78.3333	56.6667
23.88	75	68.3333
23.9	76.6667	71.6667
23.92	61.6667	95
23.94	66.6667	78.3333
23.96	65	61.6667
23.98	61.6667	63.3333
24	78.3333	50
24.02	71.6667	65
24.04	81.6667	61.6667
24.06	71.6667	85
24.08	68.3333	78.3333
24.1	73.3333	60
24.12	80	63.3333
24.14	75	73.3333
24.16	63.3333	61.6667
24.18	65	71.6667
24.2	65	65
24.22	58.3333	73.3333
24.24	53.3333	65
24.26	56.6667	65
24.28	45	53.3333
24.3	68.3333	80
24.32	80	71.6667
24.34	96.6667	70
24.36	66.6667	51.6667
24.38	61.6667	46.6667
24.4	75	63.3333
24.42	60	75
24.44	75	41.6667
24.46	78.3333	63.3333
24.48	58.3333	71.6667
24.5	75	65
24.52	63.3333	78.3333
24.54	61.6667	66.6667
24.56	86.6667	63.3333
24.58	76.6667	63.3333
24.6	60	55
24.62	60	68.3333
24.64	65	45
24.66	66.6667	68.3333
24.68	63.3333	53.3333
24.7	61.6667	75
24.72	60	61.6667
24.74	56.6667	63.3333
24.76	65	75
24.78	76.6667	50
24.8	65	60
24.82	65	68.3333
24.84	58.3333	76.6667
24.86	78.3333	76.6667
24.88	63.3333	56.6667
24.9	53.3333	70
24.92	78.3333	48.3333
24.94	83.3333	60
24.96	63.3333	71.6667
24.98	70	63.3333
25	50	63.3333
25.02	58.3333	73.3333
25.04	70	43.3333
25.06	60	73.3333
25.08	53.3333	65
25.1	53.3333	80
25.12	38.3333	68.3333
25.14	58.3333	85
25.16	60	53.3333
25.18	51.6667	73.3333
25.2	56.6667	80
25.22	60	70
25.24	55	60
25.26	70	63.3333
25.28	70	70
25.3	63.3333	61.6667
25.32	66.6667	60
25.34	53.3333	61.6667
25.36	43.3333	66.6667
25.38	75	48.3333
25.4	43.3333	75
25.42	80	71.6667
25.44	53.3333	46.6667
25.46	68.3333	61.6667
25.48	75	70
25.5	61.6667	58.3333
25.52	65	71.6667
25.54	55	48.3333
25.56	55	75
25.58	73.3333	78.3333
25.6	55	55
25.62	31.6667	66.6667
25.64	53.3333	61.6667
25.66	66.6667	53.3333
25.68	36.6667	60
25.7	86.6667	68.3333
25.72	68.3333	56.6667
25.74	53.3333	66.6667
25.76	41.6667	63.3333
25.78	88.3333	76.6667
25.8	48.3333	56.6667
25.82	63.3333	61.6667
25.84	48.3333	63.3333
25.86	70	71.6667
25.88	58.3333	70
25.9	56.6667	86.6667
25.92	53.3333	76.6667
25.94	65	78.3333
25.96	56.6667	73.3333
25.98	56.6667	66.6667
26	61.6667	86.6667
26.02	50	63.3333
26.04	75	71.6667
26.06	71.6667	66.6667
26.08	70	65
26.1	45	61.6667
26.12	60	98.3333
26.14	63.3333	70
26.16	60	85
26.18	65	68.3333
26.2	48.3333	88.3333
26.22	53.3333	50
26.24	51.6667	101.667
26.26	58.3333	71.6667
26.28	61.6667	53.3333
26.3	66.6667	66.6667
26.32	53.3333	63.3333
26.34	65	66.6667
26.36	61.6667	78.3333
26.38	48.3333	51.6667
26.4	56.6667	36.6667
26.42	40	71.6667
26.44	60	68.3333
26.46	45	71.6667
26.48	53.3333	71.6667
26.5	48.3333	71.6667
26.52	60	86.6667
26.54	53.3333	73.3333
26.56	61.6667	86.6667
26.58	65	73.3333
26.6	48.3333	96.6667
26.62	38.3333	91.6667
26.64	66.6667	78.3333
26.66	73.3333	63.3333
26.68	33.3333	68.3333
26.7	53.3333	81.6667
26.72	58.3333	93.3333
26.74	53.3333	70
26.76	56.6667	95
26.78	45	76.6667
26.8	45	93.3333
26.82	61.6667	100
26.84	40	100
26.86	55	98.3333
26.88	51.6667	111.667
26.9	66.6667	113.333
26.92	53.3333	113.333
26.94	68.3333	105
26.96	50	105
26.98	55	105
27	68.3333	125
27.02	51.6667	126.667
27.04	51.6667	100
27.06	65	115
27.08	55	83.3333
27.1	36.6667	116.667
27.12	63.3333	88.3333
27.14	55	98.3333
27.16	53.3333	96.6667
27.18	46.6667	95
27.2	65	95
27.22	56.6667	95
27.24	66.6667	68.3333
27.26	46.6667	88.3333
27.28	55	73.3333
27.3	58.3333	81.6667
27.32	41.6667	65
27.34	51.6667	78.3333
27.36	63.3333	95
27.38	48.3333	68.3333
27.4	68.3333	76.6667
27.42	43.3333	80
27.44	48.3333	85
27.46	66.6667	78.3333
27.48	43.3333	56.6667
27.5	38.3333	106.667
27.52	40	85
27.54	63.3333	83.3333
27.56	28.3333	98.3333
27.58	65	81.6667
27.6	50	80
27.62	55	76.6667
27.64	48.3333	78.3333
27.66	63.3333	96.6667
27.68	50	83.3333
27.7	56.6667	80
27.72	55	73.3333
27.74	50	56.6667
27.76	60	56.6667
27.78	38.3333	60
27.8	56.6667	66.6667
27.82	51.6667	78.3333
27.84	50	60
27.86	86.6667	86.6667
27.88	96.6667	68.3333
27.9	110	76.6667
27.92	66.6667	86.6667
27.94	120	83.3333
27.96	143.333	71.6667
27.98	43.3333	66.6667
28	171.667	86.6667
28.02	188.333	81.6667
28.04	236.667	96.6667
28.06	48.3333	85
28.08	170	66.6667
28.1	138.333	75
28.12	60	76.6667
28.14	151.667	88.3333
28.16	140	78.3333
28.18	135	85
28.2	55	101.667
28.22	113.333	96.6667
28.24	73.3333	56.6667
28.26	48.3333	73.3333
28.28	73.3333	88.3333
28.3	70	91.6667
28.32	60	86.6667
28.34	53.3333	111.667
28.36	55	131.667
28.38	46.6667	108.333
28.4	56.6667	98.3333
28.42	43.3333	120
28.44	58.3333	98.3333
28.46	53.3333	130
28.48	30	105
28.5	41.6667	148.333
28.52	60	116.667
28.54	38.3333	131.667
28.56	43.3333	140
28.58	63.3333	128.333
28.6	73.3333	146.667
28.62	33.3333	126.667
28.64	41.6667	143.333
28.66	55	116.667
28.68	48.3333	130
28.7	51.6667	120
28.72	43.3333	121.667
28.74	51.6667	110
28.76	40	116.667
28.78	41.6667	126.667
28.8	56.6667	123.333
28.82	45	110
28.84	35	123.333
28.86	63.3333	118.333
28.88	46.6667	80
28.9	58.3333	105
28.92	41.6667	90
28.94	51.6667	100
28.96	48.3333	116.667
28.98	58.3333	91.6667
29	46.6667	101.667
29.02	35	118.333
29.04	56.6667	125
29.06	56.6667	121.667
29.08	50	113.333
29.1	70	105
29.12	53.3333	115
29.14	65	126.667
29.16	51.6667	113.333
29.18	61.6667	140
29.2	55	143.333
29.22	58.3333	150
29.24	43.3333	166.667
29.26	45	233.333
29.28	50	275
29.3	45	175
29.32	41.6667	308.333
29.34	41.6667	435
29.36	40	285
29.38	48.3333	350
29.4	38.3333	593.333
29.42	43.3333	800
29.44	48.3333	556.667
29.46	45	683.333
29.48	50	923.333
29.5	53.3333	870
29.52	45	1036.67
29.54	45	1255
29.56	45	1643.33
29.58	56.6667	1478.33
29.6	33.3333	1625
29.62	38.3333	1475
29.64	38.3333	1645
29.66	40	1800
29.68	58.3333	1848.33
29.7	38.3333	1275
29.72	63.3333	2036.67
29.74	40	1646.67
29.76	56.6667	1255
29.78	46.6667	1076.67
29.8	55	1265
29.82	43.3333	960
29.84	36.6667	575
29.86	53.3333	865
29.88	41.6667	565
29.9	61.6667	456.667
29.92	56.6667	408.333
29.94	61.6667	436.667
29.96	53.3333	351.667
29.98	53.3333	186.667
30	56.6667	290
30.02	45	221.667
30.04	60	190
30.06	41.6667	148.333
30.08	45	148.333
30.1	41.6667	166.667
30.12	60	163.333
30.14	30	118.333
30.16	46.6667	121.667
30.18	48.3333	128.333
30.2	43.3333	153.333
30.22	51.6667	95
30.24	40	158.333
30.26	53.3333	161.667
30.28	51.6667	148.333
30.3	55	141.667
30.32	41.6667	185
30.34	65	240
30.36	50	106.667
30.38	61.6667	233.333
30.4	50	216.667
30.42	50	216.667
30.44	58.3333	163.333
30.46	45	235
30.48	55	315
30.5	51.6667	128.333
30.52	30	241.667
30.54	55	238.333
30.56	40	250
30.58	51.6667	205
30.6	53.3333	240
30.62	53.3333	168.333
30.64	63.3333	171.667
30.66	40	190
30.68	65	146.667
30.7	61.6667	156.667
30.72	40	148.333
30.74	66.6667	113.333
30.76	45	78.3333
30.78	61.6667	101.667
30.8	40	113.333
30.82	56.6667	85
30.84	41.6667	101.667
30.86	43.3333	88.3333
30.88	41.6667	111.667
30.9	60	83.3333
30.92	48.3333	100
30.94	56.6667	118.333
30.96	55	125
30.98	53.3333	106.667
31	48.3333	116.667
31.02	60	126.667
31.04	58.3333	81.6667
31.06	50	115
31.08	63.3333	98.3333
31.1	46.6667	126.667
31.12	53.3333	145
31.14	53.3333	135
31.16	55	128.333
31.18	80	138.333
31.2	70	178.333
31.22	78.3333	170
31.24	53.3333	196.667
31.26	83.3333	185
31.28	103.333	218.333
31.3	68.3333	243.333
31.32	111.667	228.333
31.34	90	286.667
31.36	71.6667	328.333
31.38	81.6667	355
31.4	83.3333	238.333
31.42	71.6667	403.333
31.44	53.3333	340
31.46	51.6667	313.333
31.48	86.6667	235
31.5	63.3333	398.333
31.52	60	340
31.54	68.3333	336.667
31.56	73.3333	270
31.58	63.3333	468.333
31.6	48.3333	480
31.62	56.6667	128.333
31.64	55	548.333
31.66	50	671.667
31.68	43.3333	341.667
31.7	56.6667	465
31.72	45	770
31.74	48.3333	790
31.76	63.3333	91.6667
31.78	53.3333	756.667
31.8	43.3333	738.333
31.82	63.3333	173.333
31.84	71.6667	498.333
31.86	43.3333	513.333
31.88	55	408.333
31.9	73.3333	106.667
31.92	55	330
31.94	50	316.667
31.96	48.3333	163.333
31.98	43.3333	166.667
32	46.6667	206.667
32.02	38.3333	213.333
32.04	45	105
32.06	50	178.333
32.08	46.6667	123.333
32.1	43.3333	145
32.12	53.3333	85
32.14	46.6667	125
32.16	45	116.667
32.18	46.6667	88.3333
32.2	53.3333	93.3333
32.22	58.3333	118.333
32.24	50	115
32.26	58.3333	73.3333
32.28	53.3333	103.333
32.3	38.3333	131.667
32.32	55	90
32.34	45	93.3333
32.36	51.6667	133.333
32.38	41.6667	143.333
32.4	56.6667	123.333
32.42	48.3333	156.667
32.44	46.6667	171.667
32.46	45	158.333
32.48	35	113.333
32.5	48.3333	168.333
32.52	46.6667	256.667
32.54	51.6667	228.333
32.56	58.3333	241.667
32.58	51.6667	378.333
32.6	65	576.667
32.62	78.3333	243.333
32.64	46.6667	606.667
32.66	51.6667	993.333
32.68	53.3333	950
32.7	50	508.333
32.72	43.3333	1506.67
32.74	65	1973.33
32.76	45	660
32.78	40	1905
32.8	40	2726.67
32.82	50	2723.33
32.84	40	595
32.86	43.3333	3570
32.88	58.3333	3541.67
32.9	30	1415
32.92	60	2523.33
32.94	55	3420
32.96	50	2890
32.98	46.6667	501.667
33	70	2488.33
33.02	41.6667	2170
33.04	51.6667	986.667
33.06	55	958.333
33.08	73.3333	1421.67
33.1	46.6667	971.667
33.12	63.3333	226.667
33.14	40	878.333
33.16	43.3333	596.667
33.18	58.3333	396.667
33.2	58.3333	223.333
33.22	48.3333	388.333
33.24	41.6667	283.333
33.26	43.3333	106.667
33.28	63.3333	208.333
33.3	36.6667	181.667
33.32	56.6667	145
33.34	51.6667	86.6667
33.36	56.6667	135
33.38	61.6667	98.3333
33.4	45	61.6667
33.42	51.6667	96.6667
33.44	43.3333	105
33.46	35	71.6667
33.48	53.3333	91.6667
33.5	70	78.3333
33.52	41.6667	81.6667
33.54	50	80
33.56	63.3333	100
33.58	66.6667	81.6667
33.6	46.6667	78.3333
33.62	56.6667	55
33.64	60	68.3333
33.66	50	80
33.68	60	48.3333
33.7	46.6667	80
33.72	60	83.3333
33.74	60	76.6667
33.76	58.3333	71.6667
33.78	46.6667	70
33.8	70	56.6667
33.82	51.6667	53.3333
33.84	46.6667	60
33.86	80	71.6667
33.88	50	61.6667
33.9	51.6667	60
33.92	63.3333	48.3333
33.94	55	58.3333
33.96	60	66.6667
33.98	53.3333	50
34	48.3333	71.6667
34.02	48.3333	81.6667
34.04	78.3333	66.6667
34.06	61.6667	56.6667
34.08	78.3333	66.6667
34.1	61.6667	66.6667
34.12	60	55
34.14	51.6667	100
34.16	51.6667	48.3333
34.18	51.6667	65
34.2	65	58.3333
34.22	70	68.3333
34.24	75	66.6667
34.26	58.3333	48.3333
34.28	60	53.3333
34.3	68.3333	61.6667
34.32	51.6667	60
34.34	60	56.6667
34.36	58.3333	61.6667
34.38	80	66.6667
34.4	60	51.6667
34.42	55	51.6667
34.44	71.6667	58.3333
34.46	78.3333	61.6667
34.48	56.6667	51.6667
34.5	56.6667	56.6667
34.52	70	53.3333
34.54	70	53.3333
34.56	73.3333	75
34.58	73.3333	86.6667
34.6	73.3333	65
34.62	80	65
34.64	66.6667	68.3333
34.66	66.6667	71.6667
34.68	58.3333	56.6667
34.7	85	71.6667
34.72	86.6667	56.6667
34.74	61.6667	71.6667
34.76	73.3333	63.3333
34.78	60	73.3333
34.8	80	56.6667
34.82	80	73.3333
34.84	73.3333	61.6667
34.86	78.3333	80
34.88	56.6667	73.3333
34.9	56.6667	50
34.92	55	66.6667
34.94	73.3333	40
34.96	55	46.6667
34.98	78.3333	63.3333
35	71.6667	58.3333
35.02	76.6667	58.3333
35.04	101.667	58.3333
35.06	105	73.3333
35.08	88.3333	50
35.1	70	71.6667
35.12	90	73.3333
35.14	78.3333	61.6667
35.16	68.3333	61.6667
35.18	73.3333	61.6667
35.2	86.6667	63.3333
35.22	83.3333	66.6667
35.24	85	65
35.26	85	61.6667
35.28	100	66.6667
35.3	111.667	55
35.32	76.6667	53.3333
35.34	105	75
35.36	83.3333	53.3333
35.38	108.333	43.3333
35.4	85	56.6667
35.42	108.333	63.3333
35.44	93.3333	51.6667
35.46	93.3333	66.6667
35.48	81.6667	51.6667
35.5	120	48.3333
35.52	103.333	65
35.54	110	55
35.56	128.333	71.6667
35.58	93.3333	63.3333
35.6	96.6667	36.6667
35.62	105	73.3333
35.64	120	65
35.66	121.667	73.3333
35.68	113.333	45
35.7	130	70
35.72	113.333	58.3333
35.74	121.667	58.3333
35.76	101.667	60
35.78	123.333	78.3333
35.8	113.333	73.3333
35.82	108.333	51.6667
35.84	120	68.3333
35.86	163.333	61.6667
35.88	118.333	70
35.9	135	66.6667
35.92	136.667	73.3333
35.94	125	53.3333
35.96	141.667	40
35.98	128.333	75
36	153.333	66.6667
36.02	143.333	80
36.04	148.333	68.3333
36.06	158.333	85
36.08	176.667	61.6667
36.1	161.667	55
36.12	158.333	70
36.14	165	56.6667
36.16	156.667	75
36.18	160	56.6667
36.2	125	81.6667
36.22	170	91.6667
36.24	128.333	70
36.26	176.667	60
36.28	203.333	46.6667
36.3	218.333	78.3333
36.32	161.667	81.6667
36.34	165	66.6667
36.36	143.333	88.3333
36.38	161.667	75
36.4	198.333	48.3333
36.42	171.667	68.3333
36.44	213.333	50
36.46	220	73.3333
36.48	235	90
36.5	208.333	73.3333
36.52	196.667	61.6667
36.54	226.667	71.6667
36.56	245	63.3333
36.58	313.333	83.3333
36.6	250	76.6667
36.62	255	76.6667
36.64	218.333	86.6667
36.66	286.667	73.3333
36.68	248.333	68.3333
36.7	290	90
36.72	311.667	71.6667
36.74	290	71.6667
36.76	303.333	81.6667
36.78	310	86.6667
36.8	335	75
36.82	305	90
36.84	363.333	85
36.86	308.333	73.3333
36.88	341.667	103.333
36.9	313.333	93.3333
36.92	418.333	91.6667
36.94	358.333	95
36.96	388.333	81.6667
36.98	433.333	70
37	440	106.667
37.02	456.667	110
37.04	433.333	86.6667
37.06	513.333	126.667
37.08	505	111.667
37.1	511.667	106.667
37.12	490	120
37.14	598.333	120
37.16	565	90
37.18	481.667	101.667
37.2	576.667	116.667
37.22	680	108.333
37.24	651.667	121.667
37.26	658.333	118.333
37.28	731.667	128.333
37.3	740	128.333
37.32	743.333	116.667
37.34	738.333	130
37.36	810	163.333
37.38	766.667	135
37.4	873.333	120
37.42	898.333	150
37.44	858.333	156.667
37.46	945	156.667
37.48	923.333	158.333
37.5	1016.67	171.667
37.52	1115	176.667
37.54	1090	145
37.56	1091.67	171.667
37.58	1121.67	175
37.6	1135	140
37.62	1105	163.333
37.64	1281.67	171.667
37.66	1275	188.333
37.68	1213.33	175
37.7	1293.33	190
37.72	1306.67	188.333
37.74	1195	176.667
37.76	1273.33	173.333
37.78	1336.67	196.667
37.8	1271.67	213.333
37.82	1295	181.667
37.84	1361.67	178.333
37.86	1425	196.667
37.88	1230	206.667
37.9	1218.33	200
37.92	1253.33	198.333
37.94	1280	198.333
37.96	1211.67	185
37.98	1221.67	203.333
38	1258.33	235
38.02	1253.33	205
38.04	1131.67	215
38.06	1221.67	190
38.08	1153.33	188.333
38.1	1106.67	191.667
38.12	1033.33	203.333
38.14	1068.33	205
38.16	1071.67	168.333
38.18	1018.33	175
38.2	975	180
38.22	956.667	170
38.24	871.667	160
38.26	838.333	135
38.28	858.333	153.333
38.3	813.333	160
38.32	818.333	143.333
38.34	808.333	131.667
38.36	743.333	120
38.38	728.333	136.667
38.4	616.667	140
38.42	700	115
38.44	641.667	148.333
38.46	603.333	161.667
38.48	628.333	165
38.5	588.333	143.333
38.52	560	153.333
38.54	548.333	196.667
38.56	478.333	150
38.58	521.667	216.667
38.6	515	250
38.62	500	426.667
38.64	458.333	206.667
38.66	456.667	516.667
38.68	453.333	751.667
38.7	406.667	471.667
38.72	433.333	820
38.74	393.333	1088.33
38.76	430	1556.67
38.78	376.667	570
38.8	371.667	1376.67
38.82	378.333	1591.67
38.84	316.667	1330
38.86	373.333	1143.33
38.88	318.333	1448.33
38.9	313.333	1718.33
38.92	340	695
38.94	320	1120
38.96	275	1208.33
38.98	278.333	1128.33
39	266.667	403.333
39.02	291.667	578.333
39.04	278.333	753.333
39.06	301.667	343.333
39.08	278.333	413.333
39.1	248.333	373.333
39.12	231.667	375
39.14	243.333	181.667
39.16	215	225
39.18	243.333	208.333
39.2	250	186.667
39.22	263.333	126.667
39.24	198.333	145
39.26	220	151.667
39.28	210	78.3333
39.3	195	110
39.32	218.333	120
39.34	198.333	88.3333
39.36	200	86.6667
39.38	186.667	83.3333
39.4	176.667	126.667
39.42	178.333	88.3333
39.44	196.667	81.6667
39.46	198.333	80
39.48	205	148.333
39.5	168.333	88.3333
39.52	183.333	113.333
39.54	170	121.667
39.56	153.333	136.667
39.58	200	141.667
39.6	151.667	100
39.62	168.333	196.667
39.64	186.667	140
39.66	193.333	83.3333
39.68	155	128.333
39.7	161.667	151.667
39.72	141.667	111.667
39.74	176.667	130
39.76	155	151.667
39.78	170	150
39.8	146.667	83.3333
39.82	155	155
39.84	136.667	161.667
39.86	148.333	96.6667
39.88	116.667	110
39.9	140	118.333
39.92	150	151.667
39.94	178.333	55
39.96	145	106.667
39.98	126.667	90
40	153.333	51.6667
40.02	135	81.6667
40.04	150	98.3333
40.06	135	100
40.08	123.333	68.3333
40.1	136.667	68.3333
40.12	135	90
40.14	135	75
40.16	121.667	70
40.18	133.333	71.6667
40.2	108.333	76.6667
40.22	138.333	40
40.24	106.667	50
40.26	123.333	58.3333
40.28	130	58.3333
40.3	160	48.3333
40.32	143.333	65
40.34	145	78.3333
40.36	135	46.6667
40.38	145	46.6667
40.4	145	75
40.42	133.333	63.3333
40.44	121.667	61.6667
40.46	120	65
40.48	126.667	43.3333
40.5	110	86.6667
40.52	120	53.3333
40.54	136.667	65
40.56	128.333	80
40.58	123.333	56.6667
40.6	123.333	73.3333
40.62	130	68.3333
40.64	96.6667	56.6667
40.66	105	30
40.68	113.333	61.6667
40.7	108.333	76.6667
40.72	130	40
40.74	95	51.6667
40.76	86.6667	58.3333
40.78	123.333	65
40.8	98.3333	50
40.82	103.333	56.6667
40.84	135	68.3333
40.86	100	61.6667
40.88	96.6667	71.6667
40.9	106.667	53.3333
40.92	101.667	68.3333
40.94	90	68.3333
40.96	103.333	66.6667
40.98	118.333	51.6667
41	108.333	65
41.02	115	46.6667
41.04	98.3333	90
41.06	135	61.6667
41.08	106.667	61.6667
41.1	103.333	85
41.12	100	65
41.14	131.667	76.6667
41.16	115	93.3333
41.18	141.667	45
41.2	110	90
41.22	103.333	80
41.24	101.667	58.3333
41.26	116.667	66.6667
41.28	131.667	78.3333
41.3	120	68.3333
41.32	113.333	71.6667
41.34	118.333	68.3333
41.36	148.333	53.3333
41.38	143.333	65
41.4	118.333	80
41.42	111.667	66.6667
41.44	105	80
41.46	115	70
41.48	113.333	88.3333
41.5	118.333	51.6667
41.52	123.333	60
41.54	101.667	101.667
41.56	106.667	118.333
41.58	111.667	105
41.6	120	131.667
41.62	118.333	110
41.64	126.667	156.667
41.66	116.667	70
41.68	116.667	208.333
41.7	131.667	213.333
41.72	136.667	168.333
41.74	116.667	81.6667
41.76	126.667	143.333
41.78	133.333	190
41.8	155	65
41.82	121.667	155
41.84	135	136.667
41.86	150	116.667
41.88	123.333	58.3333
41.9	145	108.333
41.92	131.667	116.667
41.94	110	63.3333
41.96	135	73.3333
41.98	105	86.6667
42	146.667	76.6667
42.02	123.333	86.6667
42.04	95	76.6667
42.06	145	81.6667
42.08	148.333	46.6667
42.1	135	75
42.12	121.667	75
42.14	176.667	80
42.16	116.667	80
42.18	155	63.3333
42.2	155	55
42.22	151.667	70
42.24	136.667	75
42.26	131.667	86.6667
42.28	201.667	103.333
42.3	133.333	91.6667
42.32	130	125
42.34	161.667	160
42.36	158.333	85
42.38	138.333	198.333
42.4	161.667	306.667
42.42	171.667	341.667
42.44	165	170
42.46	148.333	505
42.48	188.333	593.333
42.5	163.333	175
42.52	138.333	761.667
42.54	153.333	795
42.56	173.333	800
42.58	160	223.333
42.6	145	843.333
42.62	158.333	815
42.64	168.333	365
42.66	143.333	578.333
42.68	181.667	700
42.7	168.333	575
42.72	196.667	146.667
42.74	181.667	480
42.76	171.667	436.667
42.78	196.667	218.333
42.8	190	228.333
42.82	183.333	231.667
42.84	198.333	270
42.86	186.667	78.3333
42.88	200	181.667
42.9	258.333	173.333
42.92	218.333	136.667
42.94	178.333	78.3333
42.96	175	136.667
42.98	211.667	111.667
43	260	63.3333
43.02	245	83.3333
43.04	238.333	78.3333
43.06	265	83.3333
43.08	220	53.3333
43.1	258.333	80
43.12	233.333	83.3333
43.14	266.667	63.3333
43.16	228.333	65
43.18	218.333	71.6667
43.2	268.333	86.6667
43.22	233.333	55
43.24	281.667	71.6667
43.26	248.333	65
43.28	241.667	65
43.3	275	51.6667
43.32	230	70
43.34	261.667	88.3333
43.36	280	71.6667
43.38	255	75
43.4	291.667	63.3333
43.42	310	73.3333
43.44	301.667	83.3333
43.46	335	73.3333
43.48	301.667	66.6667
43.5	325	70
43.52	328.333	75
43.54	310	80
43.56	330	81.6667
43.58	281.667	56.6667
43.6	333.333	76.6667
43.62	270	53.3333
43.64	301.667	70
43.66	351.667	66.6667
43.68	375	83.3333
43.7	373.333	70
43.72	318.333	91.6667
43.74	318.333	71.6667
43.76	358.333	88.3333
43.78	325	80
43.8	316.667	93.3333
43.82	388.333	101.667
43.84	375	93.3333
43.86	368.333	83.3333
43.88	330	75
43.9	390	75
43.92	343.333	85
43.94	341.667	71.6667
43.96	335	73.3333
43.98	370	90
44	363.333	70
44.02	361.667	65
44.04	310	76.6667
44.06	373.333	86.6667
44.08	376.667	81.6667
44.1	323.333	76.6667
44.12	343.333	76.6667
44.14	343.333	73.3333
44.16	328.333	76.6667
44.18	325	63.3333
44.2	356.667	80
44.22	330	76.6667
44.24	306.667	61.6667
44.26	338.333	75
44.28	360	65
44.3	340	60
44.32	278.333	68.3333
44.34	265	66.6667
44.36	340	70
44.38	268.333	96.6667
44.4	313.333	75
44.42	320	76.6667
44.44	295	88.3333
44.46	256.667	60
44.48	273.333	71.6667
44.5	266.667	65
44.52	280	56.6667
44.54	235	68.3333
44.56	270	63.3333
44.58	241.667	66.6667
44.6	276.667	38.3333
44.62	258.333	88.3333
44.64	230	85
44.66	246.667	66.6667
44.68	198.333	73.3333
44.7	176.667	71.6667
44.72	216.667	81.6667
44.74	196.667	61.6667
44.76	225	66.6667
44.78	201.667	70
44.8	218.333	70
44.82	203.333	76.6667
44.84	195	83.3333
44.86	175	130
44.88	193.333	115
44.9	173.333	115
44.92	198.333	136.667
44.94	175	145
44.96	165	121.667
44.98	188.333	146.667
45	133.333	181.667
45.02	175	193.333
45.04	176.667	128.333
45.06	155	235
45.08	146.667	208.333
45.1	131.667	141.667
45.12	131.667	178.333
45.14	133.333	191.667
45.16	113.333	165
45.18	146.667	135
45.2	170	186.667
45.22	153.333	113.333
45.24	123.333	123.333
45.26	118.333	118.333
45.28	143.333	103.333
45.3	126.667	95
45.32	125	63.3333
45.34	121.667	100
45.36	110	76.6667
45.38	98.3333	78.3333
45.4	111.667	80
45.42	135	78.3333
45.44	116.667	55
45.46	100	61.6667
45.48	108.333	76.6667
45.5	111.667	71.6667
45.52	100	40
45.54	91.6667	53.3333
45.56	78.3333	53.3333
45.58	76.6667	48.3333
45.6	95	33.3333
45.62	106.667	43.3333
45.64	111.667	58.3333
45.66	68.3333	56.6667
45.68	71.6667	40
45.7	93.3333	50
45.72	93.3333	51.6667
45.74	86.6667	43.3333
45.76	73.3333	48.3333
45.78	75	45
45.8	86.6667	38.3333
45.82	75	53.3333
45.84	70	50
45.86	86.6667	46.6667
45.88	81.6667	38.3333
45.9	76.6667	46.6667
45.92	70	35
45.94	85	45
45.96	75	68.3333
45.98	61.6667	43.3333
46	61.6667	40
46.02	75	55
46.04	58.3333	50
46.06	71.6667	35
46.08	73.3333	35
46.1	53.3333	51.6667
46.12	48.3333	68.3333
46.14	56.6667	50
46.16	46.6667	38.3333
46.18	50	55
46.2	85	46.6667
46.22	76.6667	33.3333
46.24	66.6667	16.6667
46.26	61.6667	41.6667
46.28	55	46.6667
46.3	56.6667	45
46.32	66.6667	41.6667
46.34	58.3333	43.3333
46.36	75	23.3333
46.38	70	28.3333
46.4	45	25
46.42	41.6667	51.6667
46.44	48.3333	28.3333
46.46	50	46.6667
46.48	48.3333	43.3333
46.5	51.6667	40
46.52	56.6667	46.6667
46.54	51.6667	88.3333
46.56	56.6667	25
46.58	55	43.3333
46.6	45	50
46.62	61.6667	43.3333
46.64	26.6667	41.6667
46.66	56.6667	26.6667
46.68	51.6667	41.6667
46.7	36.6667	55
46.72	60	55
46.74	38.3333	43.3333
46.76	55	31.6667
46.78	36.6667	55
46.8	40	45
46.82	35	40
46.84	51.6667	63.3333
46.86	56.6667	66.6667
46.88	38.3333	41.6667
46.9	46.6667	28.3333
46.92	36.6667	45
46.94	35	43.3333
46.96	58.3333	31.6667
46.98	48.3333	43.3333
47	55	46.6667
47.02	33.3333	60
47.04	55	28.3333
47.06	41.6667	41.6667
47.08	40	36.6667
47.1	46.6667	35
47.12	48.3333	50
47.14	33.3333	38.3333
47.16	30	55
47.18	45	28.3333
47.2	43.3333	43.3333
47.22	25	48.3333
47.24	55	48.3333
47.26	46.6667	73.3333
47.28	36.6667	56.6667
47.3	28.3333	90
47.32	41.6667	48.3333
47.34	33.3333	115
47.36	33.3333	140
47.38	46.6667	58.3333
47.4	30	118.333
47.42	58.3333	165
47.44	40	178.333
47.46	40	48.3333
47.48	38.3333	181.667
47.5	23.3333	225
47.52	41.6667	191.667
47.54	25	125
47.56	46.6667	273.333
47.58	26.6667	233.333
47.6	43.3333	170
47.62	51.6667	245
47.64	43.3333	313.333
47.66	31.6667	206.667
47.68	40	201.667
47.7	30	338.333
47.72	41.6667	286.667
47.74	25	200
47.76	30	180
47.78	26.6667	300
47.8	41.6667	205
47.82	18.3333	153.333
47.84	41.6667	240
47.86	23.3333	213.333
47.88	46.6667	203.333
47.9	38.3333	175
47.92	30	248.333
47.94	23.3333	218.333
47.96	28.3333	140
47.98	40	238.333
48	35	223.333
48.02	25	223.333
48.04	26.6667	170
48.06	26.6667	190
48.08	25	206.667
48.1	31.6667	163.333
48.12	46.6667	206.667
48.14	41.6667	156.667
48.16	25	175
48.18	28.3333	141.667
48.2	28.3333	121.667
48.22	36.6667	115
48.24	45	93.3333
48.26	30	115
48.28	28.3333	88.3333
48.3	20	96.6667
48.32	33.3333	60
48.34	16.6667	81.6667
48.36	38.3333	46.6667
48.38	31.6667	45
48.4	33.3333	61.6667
48.42	30	53.3333
48.44	30	36.6667
48.46	26.6667	50
48.48	30	70
48.5	41.6667	40
48.52	35	28.3333
48.54	31.6667	61.6667
48.56	20	45
48.58	41.6667	36.6667
48.6	25	43.3333
48.62	30	28.3333
48.64	13.3333	48.3333
48.66	31.6667	25
48.68	31.6667	30
48.7	25	60
48.72	40	36.6667
48.74	43.3333	36.6667
48.76	26.6667	45
48.78	23.3333	48.3333
48.8	28.3333	26.6667
48.82	36.6667	41.6667
48.84	26.6667	31.6667
48.86	30	23.3333
48.88	43.3333	26.6667
48.9	31.6667	38.3333
48.92	36.6667	43.3333
48.94	35	30
48.96	25	31.6667
48.98	35	60
49	25	31.6667
49.02	26.6667	30
49.04	38.3333	30
49.06	21.6667	51.6667
49.08	33.3333	40
49.1	36.6667	31.6667
49.12	28.3333	46.6667
49.14	23.3333	38.3333
49.16	30	41.6667
49.18	38.3333	31.6667
49.2	21.6667	46.6667
49.22	21.6667	28.3333
49.24	23.3333	38.3333
49.26	36.6667	51.6667
49.28	13.3333	31.6667
49.3	28.3333	26.6667
49.32	20	43.3333
49.34	15	43.3333
49.36	21.6667	38.3333
49.38	31.6667	41.6667
49.4	33.3333	83.3333
49.42	26.6667	70
49.44	31.6667	46.6667
49.46	31.6667	68.3333
49.48	21.6667	85
49.5	40	68.3333
49.52	28.3333	65
49.54	28.3333	76.6667
49.56	15	80
49.58	25	53.3333
49.6	26.6667	73.3333
49.62	30	106.667
49.64	25	121.667
49.66	28.3333	56.6667
49.68	38.3333	106.667
49.7	21.6667	101.667
49.72	38.3333	81.6667
49.74	26.6667	61.6667
49.76	26.6667	101.667
49.78	21.6667	85
49.8	43.3333	58.3333
49.82	18.3333	78.3333
49.84	21.6667	75
49.86	33.3333	66.6667
49.88	30	53.3333
49.9	25	76.6667
49.92	25	58.3333
49.94	43.3333	45
49.96	18.3333	51.6667
49.98	35	55
50	21.6667	45
50.02	36.6667	51.6667
50.04	33.3333	58.3333
50.06	38.3333	61.6667
50.08	28.3333	36.6667
50.1	28.3333	45
50.12	31.6667	31.6667
50.14	28.3333	38.3333
50.16	30	25
50.18	33.3333	33.3333
50.2	30	46.6667
50.22	20	36.6667
50.24	23.3333	36.6667
50.26	40	61.6667
50.28	25	63.3333
50.3	26.6667	30
50.32	40	50
50.34	15	73.3333
50.36	26.6667	76.6667
50.38	30	40
50.4	35	121.667
50.42	25	125
50.44	36.6667	35
50.46	35	113.333
50.48	30	166.667
50.5	33.3333	160
50.52	30	36.6667
50.54	20	170
50.56	21.6667	220
50.58	36.6667	58.3333
50.6	26.6667	190
50.62	30	221.667
50.64	33.3333	215
50.66	38.3333	55
50.68	16.6667	215
50.7	31.6667	185
50.72	16.6667	96.6667
50.74	31.6667	145
50.76	46.6667	160
50.78	36.6667	146.667
50.8	28.3333	46.6667
50.82	20	101.667
50.84	26.6667	113.333
50.86	28.3333	70
50.88	26.6667	31.6667
50.9	31.6667	70
50.92	21.6667	48.3333
50.94	18.3333	50
50.96	21.6667	51.6667
50.98	20	53.3333
51	38.3333	48.3333
51.02	21.6667	33.3333
51.04	28.3333	33.3333
51.06	38.3333	36.6667
51.08	18.3333	45
51.1	28.3333	35
51.12	36.6667	48.3333
51.14	35	35
51.16	23.3333	45
51.18	26.6667	50
51.2	26.6667	35
51.22	25	30
51.24	30	36.6667
51.26	26.6667	38.3333
51.28	20	35
51.3	23.3333	38.3333
51.32	28.3333	35
51.34	20	38.3333
51.36	30	50
51.38	33.3333	40
51.4	30	43.3333
51.42	20	58.3333
51.44	26.6667	43.3333
51.46	33.3333	45
51.48	11.6667	33.3333
51.5	20	38.3333
51.52	23.3333	38.3333
51.54	25	48.3333
51.56	23.3333	41.6667
51.58	28.3333	41.6667
51.6	36.6667	41.6667
51.62	15	36.6667
51.64	30	35
51.66	33.3333	43.3333
51.68	43.3333	20
51.7	18.3333	40
51.72	20	25
51.74	31.6667	36.6667
51.76	33.3333	33.3333
51.78	33.3333	28.3333
51.8	30	33.3333
51.82	30	21.6667
51.84	26.6667	30
51.86	31.6667	30
51.88	16.6667	35
51.9	20	35
51.92	35	31.6667
51.94	26.6667	36.6667
51.96	28.3333	20
51.98	26.6667	40
52	25	25
52.02	26.6667	40
52.04	30	43.3333
52.06	30	41.6667
52.08	31.6667	51.6667
52.1	43.3333	43.3333
52.12	38.3333	65
52.14	36.6667	40
52.16	33.3333	55
52.18	36.6667	68.3333
52.2	28.3333	58.3333
52.22	23.3333	65
52.24	23.3333	66.6667
52.26	40	120
52.28	50	45
52.3	35	88.3333
52.32	56.6667	131.667
52.34	46.6667	96.6667
52.36	26.6667	70
52.38	40	126.667
52.4	50	96.6667
52.42	48.3333	53.3333
52.44	28.3333	80
52.46	41.6667	106.667
52.48	60	108.333
52.5	40	48.3333
52.52	35	100
52.54	38.3333	90
52.56	33.3333	41.6667
52.58	40	96.6667
52.6	41.6667	95
52.62	35	116.667
52.64	21.6667	76.6667
52.66	53.3333	86.6667
52.68	53.3333	143.333
52.7	50	173.333
52.72	56.6667	96.6667
52.74	58.3333	176.667
52.76	51.6667	198.333
52.78	46.6667	150
52.8	60	121.667
52.82	68.3333	153.333
52.84	63.3333	225
52.86	41.6667	113.333
52.88	73.3333	146.667
52.9	56.6667	185
52.92	56.6667	138.333
52.94	96.6667	75
52.96	45	123.333
52.98	111.667	115
53	80	75
53.02	100	68.3333
53.04	75	118.333
53.06	98.3333	101.667
53.08	168.333	66.6667
53.1	110	61.6667
53.12	90	51.6667
53.14	148.333	58.3333
53.16	186.667	48.3333
53.18	101.667	38.3333
53.2	138.333	58.3333
53.22	230	38.3333
53.24	131.667	31.6667
53.26	173.333	41.6667
53.28	225	40
53.3	293.333	53.3333
53.32	136.667	33.3333
53.34	193.333	38.3333
53.36	278.333	23.3333
53.38	125	43.3333
53.4	188.333	38.3333
53.42	313.333	36.6667
53.44	301.667	35
53.46	131.667	41.6667
53.48	233.333	40
53.5	330	40
53.52	281.667	28.3333
53.54	65	31.6667
53.56	256.667	28.3333
53.58	288.333	33.3333
53.6	150	28.3333
53.62	106.667	43.3333
53.64	205	35
53.66	191.667	31.6667
53.68	156.667	28.3333
53.7	46.6667	53.3333
53.72	183.333	33.3333
53.74	196.667	31.6667
53.76	23.3333	36.6667
53.78	213.333	35
53.8	238.333	23.3333
53.82	230	31.6667
53.84	21.6667	30
53.86	208.333	31.6667
53.88	196.667	36.6667
53.9	31.6667	40
53.92	176.667	26.6667
53.94	178.333	38.3333
53.96	135	31.6667
53.98	20	45
54	135	28.3333
54.02	120	30
54.04	56.6667	23.3333
54.06	76.6667	31.6667
54.08	66.6667	46.6667
54.1	61.6667	41.6667
54.12	28.3333	30
54.14	41.6667	38.3333
54.16	48.3333	35
54.18	43.3333	40
54.2	16.6667	31.6667
54.22	28.3333	43.3333
54.24	38.3333	38.3333
54.26	31.6667	40
54.28	31.6667	43.3333
54.3	46.6667	31.6667
54.32	35	28.3333
54.34	30	35
54.36	35	43.3333
54.38	48.3333	25
54.4	31.6667	38.3333
54.42	38.3333	28.3333
54.44	26.6667	33.3333
54.46	36.6667	38.3333
54.48	40	35
54.5	23.3333	45
54.52	40	43.3333
54.54	26.6667	38.3333
54.56	36.6667	41.6667
54.58	23.3333	75
54.6	40	80
54.62	26.6667	55
54.64	38.3333	136.667
54.66	38.3333	126.667
54.68	40	153.333
54.7	18.3333	195
54.72	30	266.667
54.74	25	176.667
54.76	28.3333	205
54.78	43.3333	368.333
54.8	33.3333	173.333
54.82	33.3333	403.333
54.84	41.6667	273.333
54.86	21.6667	411.667
54.88	41.6667	176.667
54.9	31.6667	263.333
54.92	25	391.667
54.94	33.3333	148.333
54.96	20	260
54.98	26.6667	248.333
55	23.3333	266.667
55.02	36.6667	61.6667
55.04	26.6667	153.333
55.06	40	140
55.08	30	111.667
55.1	36.6667	55
55.12	35	106.667
55.14	28.3333	95
55.16	45	50
55.18	30	90
55.2	18.3333	88.3333
55.22	33.3333	81.6667
55.24	21.6667	28.3333
55.26	26.6667	65
55.28	30	75
55.3	15	23.3333
55.32	28.3333	51.6667
55.34	33.3333	40
55.36	30	51.6667
55.38	26.6667	23.3333
55.4	28.3333	40
55.42	26.6667	40
55.44	41.6667	26.6667
55.46	33.3333	36.6667
55.48	35	36.6667
55.5	25	20
55.52	38.3333	26.6667
55.54	33.3333	35
55.56	15	38.3333
55.58	35	36.6667
55.6	48.3333	25
55.62	45	48.3333
55.64	28.3333	48.3333
55.66	60	31.6667
55.68	51.6667	31.6667
55.7	48.3333	26.6667
55.72	30	33.3333
55.74	45	41.6667
55.76	40	25
55.78	36.6667	35
55.8	45	20
55.82	43.3333	30
55.84	38.3333	40
55.86	48.3333	38.3333
55.88	30	26.6667
55.9	35	25
55.92	36.6667	23.3333
55.94	28.3333	40
55.96	20	26.6667
55.98	33.3333	25
56	45	40
56.02	20	28.3333
56.04	31.6667	31.6667
56.06	23.3333	50
56.08	23.3333	51.6667
56.1	41.6667	36.6667
56.12	23.3333	55
56.14	28.3333	36.6667
56.16	48.3333	38.3333
56.18	30	38.3333
56.2	31.6667	60
56.22	26.6667	40
56.24	25	40
56.26	33.3333	50
56.28	23.3333	48.3333
56.3	25	50
56.32	30	50
56.34	28.3333	55
56.36	31.6667	33.3333
56.38	20	43.3333
56.4	38.3333	38.3333
56.42	21.6667	40
56.44	23.3333	48.3333
56.46	33.3333	45
56.48	20	46.6667
56.5	25	48.3333
56.52	26.6667	31.6667
56.54	35	40
56.56	16.6667	38.3333
56.58	35	25
56.6	16.6667	23.3333
56.62	20	36.6667
56.64	18.3333	40
56.66	26.6667	18.3333
56.68	8.33333	31.6667
56.7	23.3333	18.3333
56.72	21.6667	31.6667
56.74	23.3333	28.3333
56.76	23.3333	33.3333
56.78	20	13.3333
56.8	28.3333	25
56.82	21.6667	40
56.84	35	38.3333
56.86	25	33.3333
56.88	33.3333	26.6667
56.9	15	21.6667
56.92	23.3333	35
56.94	15	30
56.96	28.3333	25
56.98	23.3333	33.3333
57	26.6667	26.6667
57.02	30	23.3333
57.04	25	40
57.06	25	28.3333
57.08	20	26.6667
57.1	18.3333	28.3333
57.12	26.6667	33.3333
57.14	21.6667	28.3333
57.16	26.6667	30
57.18	21.6667	23.3333
57.2	26.6667	31.6667
57.22	20	35
57.24	28.3333	33.3333
57.26	20	31.6667
57.28	33.3333	30
57.3	31.6667	26.6667
57.32	26.6667	18.3333
57.34	15	21.6667
57.36	18.3333	33.3333
57.38	30	25
57.4	30	33.3333
57.42	30	41.6667
57.44	31.6667	33.3333
57.46	20	26.6667
57.48	25	35
57.5	13.3333	28.3333
57.52	23.3333	31.6667
57.54	21.6667	26.6667
57.56	15	28.3333
57.58	18.3333	30
57.6	36.6667	28.3333
57.62	23.3333	31.6667
57.64	13.3333	31.6667
57.66	23.3333	31.6667
57.68	23.3333	23.3333
57.7	33.3333	23.3333
57.72	18.3333	36.6667
57.74	28.3333	26.6667
57.76	35	33.3333
57.78	23.3333	36.6667
57.8	16.6667	38.3333
57.82	21.6667	23.3333
57.84	16.6667	45
57.86	38.3333	21.6667
57.88	21.6667	33.3333
57.9	23.3333	30
57.92	23.3333	33.3333
57.94	18.3333	46.6667
57.96	18.3333	40
57.98	30	31.6667
58	28.3333	36.6667
58.02	13.3333	23.3333
58.04	13.3333	46.6667
58.06	18.3333	30
58.08	13.3333	40
58.1	23.3333	23.3333
58.12	20	35
58.14	21.6667	30
58.16	21.6667	38.3333
58.18	15	31.6667
58.2	35	38.3333
58.22	16.6667	36.6667
58.24	20	25
58.26	16.6667	36.6667
58.28	21.6667	38.3333
58.3	18.3333	23.3333
58.32	31.6667	33.3333
58.34	26.6667	28.3333
58.36	30	31.6667
58.38	20	35
58.4	13.3333	30
58.42	25	38.3333
58.44	13.3333	28.3333
58.46	38.3333	30
58.48	18.3333	38.3333
58.5	26.6667	45
58.52	28.3333	30
58.54	15	53.3333
58.56	25	30
58.58	20	51.6667
58.6	13.3333	36.6667
58.62	18.3333	58.3333
58.64	15	33.3333
58.66	11.6667	60
58.68	20	53.3333
58.7	16.6667	28.3333
58.72	30	68.3333
58.74	26.6667	58.3333
58.76	31.6667	68.3333
58.78	15	43.3333
58.8	23.3333	68.3333
58.82	18.3333	73.3333
58.84	18.3333	28.3333
58.86	21.6667	70
58.88	21.6667	48.3333
58.9	25	68.3333
58.92	25	50
58.94	21.6667	55
58.96	21.6667	45
[truncated: 102 more rows]

## Sheet: Fig.2b
Wavelength	MutS—DNA—Au-bridged NP	DNA—Au-bridged NP	Bare Au-bridged NP
314.445	-14	-39	23
314.874	-23	-20	2
315.303	10	2	4
315.732	-10	0	27
316.16	-20	-6	-4
316.589	25	15	-18
317.018	5	4	-6
317.447	-20	-7	25
317.876	18	3	15
318.305	-9	12	34
318.734	-5	-9	-1
319.163	3	-8	-14
319.592	1	-7	12
320.02	-22	-10	24
320.449	3	18	-9
320.878	-17	-8	-8
321.307	-6	6	22
321.736	-4	12	10
322.165	17	-18	21
322.594	-26	-14	15
323.022	16	16	-18
323.451	10	4	-10
323.88	-3	-21	8
324.309	2	7	12
324.738	-18	-25	-13
325.166	-22	12	32
325.595	12	3	10
326.024	8	-11	9
326.453	-22	-11	1
326.881	-3	-2	-25
327.31	-13	-8	-18
327.739	4	-18	0
328.168	34	9	18
328.596	-6	14	-20
329.025	-16	5	28
329.454	8	26	15
329.882	4	-8	7
330.311	5	-26	9
330.74	29	12	5
331.168	-11	-2	28
331.597	10	-36	-4
332.026	3	5	16
332.454	-10	-4	-8
332.883	1	-7	18
333.312	-8	10	16
333.74	-8	-7	3
334.169	16	-15	28
334.598	18	3	15
335.026	17	22	14
335.455	12	-27	-8
335.883	2	27	14
336.312	8	38	24
336.741	20	-1	-1
337.169	12	6	2
337.598	-12	-11	12
338.026	2	-2	-11
338.455	10	9	1
338.883	27	17	15
339.312	6	-15	-38
339.74	23	7	7
340.169	1	0	19
340.597	22	-3	-3
341.026	12	-6	6
341.454	9	-12	3
341.883	12	5	9
342.311	-18	1	1
342.74	4	-3	17
343.168	24	-3	-18
343.597	23	-5	-13
344.025	13	16	-3
344.454	10	10	3
344.882	8	24	10
345.311	-2	16	19
345.739	30	11	7
346.168	10	22	-5
346.596	-29	-5	37
347.024	-5	18	-4
347.453	0	17	-11
347.881	26	2	-7
348.31	-3	-19	-19
348.738	3	16	1
349.166	-9	-9	24
349.595	32	4	28
350.023	27	31	-3
350.451	6	0	8
350.88	-7	8	18
351.308	-7	29	1
351.736	14	8	9
352.165	12	-6	7
352.593	38	16	-13
353.021	6	7	9
353.45	32	-2	18
353.878	2	30	4
354.306	-6	-26	-1
354.734	24	-15	6
355.163	1	3	-2
355.591	-6	-15	23
356.019	-13	0	23
356.447	19	30	-1
356.876	16	-4	9
357.304	27	-14	47
357.732	5	17	19
358.16	-3	-11	2
358.589	-21	-15	-8
359.017	28	16	-8
359.445	4	13	-9
359.873	-16	0	5
360.301	7	11	4
360.73	-22	-22	5
361.158	-3	-26	23
361.586	12	26	12
362.014	2	-24	19
362.442	-5	-34	5
362.87	10	25	1
363.298	24	7	18
363.727	-16	-27	4
364.155	11	26	29
364.583	0	0	-2
365.011	8	-13	5
365.439	-12	0	22
365.867	4	-3	11
366.295	-4	12	5
366.723	7	4	14
367.151	0	15	27
367.579	-8	0	2
368.007	19	-3	28
368.435	12	15	24
368.863	11	-14	9
369.291	-9	6	14
369.72	0	16	14
370.148	1	14	10
370.576	12	18	28
371.004	-10	12	41
371.432	-4	-8	0
371.86	-8	11	13
372.287	-4	6	29
372.715	21	7	10
373.143	9	14	33
373.571	-3	19	47
373.999	9	28	18
374.427	8	16	34
374.855	19	-4	52
375.283	17	19	20
375.711	15	22	19
376.139	15	50	60
376.567	32	13	36
376.995	29	36	41
377.423	24	20	90
377.851	12	39	63
378.278	18	28	59
378.706	8	50	67
379.134	22	32	55
379.562	41	40	66
379.99	20	53	121
380.418	43	43	82
380.846	3	61	63
381.273	32	28	96
381.701	51	51	111
382.129	52	36	108
382.557	40	85	109
382.985	40	84	133
383.412	44	56	101
383.84	65	99	128
384.268	30	67	119
384.696	80	91	112
385.123	49	77	154
385.551	40	104	157
385.979	64	70	180
386.407	56	101	175
386.834	72	102	176
387.262	58	121	154
387.69	77	114	189
388.118	66	103	177
388.545	79	128	192
388.973	121	113	228
389.401	72	127	202
389.828	94	135	201
390.256	106	137	218
390.684	118	131	265
391.111	90	164	287
391.539	108	154	269
391.967	119	145	289
392.394	118	164	298
392.822	118	185	323
393.249	106	201	309
393.677	99	177	320
394.105	159	169	351
394.532	181	174	361
394.96	153	171	354
395.387	170	197	403
395.815	145	212	360
396.243	160	238	381
396.67	174	235	454
397.098	158	255	416
397.525	175	243	456
397.953	215	248	445
398.38	192	245	471
398.808	207	268	452
399.235	173	306	504
399.663	196	312	505
400.09	213	298	500
400.518	222	327	544
400.945	202	330	546
401.373	232	277	565
401.8	218	348	605
402.228	260	324	589
402.655	186	332	611
403.083	234	370	671
403.51	253	365	607
403.938	244	354	684
404.365	257	409	696
404.792	280	385	678
405.22	282	369	751
405.647	290	410	722
406.075	290	454	747
406.502	283	419	781
406.93	302	447	832
407.357	284	432	849
407.784	316	421	820
408.212	300	475	893
408.639	278	446	882
409.066	356	493	894
409.494	318	487	904
409.921	284	488	943
410.348	326	481	948
410.776	326	509	964
411.203	348	591	995
411.63	375	569	972
412.058	412	551	1052
412.485	384	570	1037
412.912	416	533	1032
413.339	401	577	1106
413.767	404	629	1113
414.194	410	602	1102
414.621	419	588	1144
415.049	419	630	1204
415.476	453	690	1174
415.903	480	681	1226
416.33	453	724	1237
416.757	457	686	1235
417.185	482	670	1283
417.612	417	713	1292
418.039	468	758	1266
418.466	493	724	1335
418.893	505	735	1354
419.321	492	757	1388
419.748	496	792	1397
420.175	437	771	1383
420.602	547	794	1426
421.029	531	801	1470
421.456	543	837	1486
421.884	544	866	1541
422.311	561	835	1537
422.738	587	909	1572
423.165	552	890	1606
423.592	635	933	1643
424.019	611	928	1706
424.446	598	910	1726
424.873	640	925	1765
425.3	616	890	1741
425.727	613	982	1739
426.154	641	984	1766
426.581	660	970	1809
427.009	689	1038	1872
427.436	730	1003	1919
427.863	691	1029	1899
428.29	681	1032	1935
428.717	702	1054	1956
429.144	728	1054	1924
429.571	759	1094	1999
429.998	710	1097	2022
430.425	773	1115	2042
430.852	734	1115	2128
431.279	781	1127	2174
431.706	805	1144	2087
432.133	807	1189	2112
432.559	776	1248	2161
432.986	813	1214	2212
433.413	783	1271	2230
433.84	818	1284	2300
434.267	844	1281	2319
434.694	862	1246	2346
435.121	865	1304	2396
435.548	889	1287	2384
435.975	890	1328	2403
436.402	861	1344	2452
436.829	887	1296	2445
437.255	913	1363	2496
437.682	890	1404	2554
438.109	926	1403	2526
438.536	945	1463	2531
438.963	933	1445	2629
439.39	938	1436	2650
439.817	977	1378	2621
440.243	978	1462	2706
440.67	940	1473	2710
441.097	1011	1496	2716
441.524	1005	1495	2806
441.951	1035	1466	2809
442.377	1037	1496	2778
442.804	1038	1565	2798
443.231	1031	1573	2867
443.658	1064	1553	2914
444.084	1026	1555	2856
444.511	1068	1542	2862
444.938	1098	1598	2885
445.365	1105	1581	2961
445.791	1086	1562	2943
446.218	1119	1629	2974
446.645	1087	1656	3004
447.072	1083	1663	3022
447.498	1104	1622	2993
447.925	1118	1632	3102
448.352	1108	1621	3074
448.778	1152	1619	3106
449.205	1166	1664	3158
449.632	1112	1719	3186
450.058	1193	1676	3208
450.485	1164	1704	3216
450.912	1158	1724	3201
451.338	1177	1706	3242
451.765	1213	1743	3305
452.191	1187	1707	3262
452.618	1282	1710	3275
453.045	1189	1745	3322
453.471	1201	1769	3300
453.898	1237	1803	3379
454.324	1294	1755	3370
454.751	1243	1832	3417
455.177	1221	1845	3479
455.604	1297	1853	3445
456.031	1258	1856	3476
456.457	1279	1855	3497
456.884	1314	1853	3545
457.31	1294	1856	3517
457.737	1309	1894	3545
458.163	1348	1872	3510
458.59	1306	1932	3520
459.016	1332	1934	3571
459.443	1345	1929	3537
459.869	1321	1917	3583
460.296	1321	1962	3564
460.722	1339	1933	3637
461.149	1324	1960	3628
461.575	1346	1959	3660
462.002	1345	1959	3607
462.428	1363	1949	3692
462.854	1339	1986	3623
463.281	1311	1952	3635
463.707	1326	2011	3664
464.134	1323	1988	3683
464.56	1331	2024	3699
464.987	1303	2031	3705
465.413	1379	2007	3688
465.839	1365	1953	3718
466.266	1376	2011	3686
466.692	1419	1990	3670
467.118	1387	2014	3771
467.545	1372	2014	3781
467.971	1341	2018	3770
468.397	1333	2022	3824
468.824	1396	2022	3852
469.25	1393	2073	3864
469.676	1355	2070	3902
470.103	1388	2040	3878
470.529	1426	2048	3868
470.955	1471	2068	3897
471.382	1406	2083	3937
471.808	1434	2050	3900
472.234	1413	2106	3954
472.66	1395	2125	3991
473.087	1449	2122	3965
473.513	1431	2084	3956
473.939	1401	2074	4032
474.365	1502	2142	4023
474.792	1399	2149	3997
475.218	1410	2156	4003
475.644	1467	2150	3910
476.07	1500	2189	4004
476.497	1505	2174	4130
476.923	1466	2168	4102
477.349	1528	2187	4047
477.775	1457	2237	4037
478.201	1484	2196	4048
478.627	1478	2188	4139
479.054	1530	2239	4137
479.48	1499	2217	4167
479.906	1512	2188	4136
480.332	1549	2203	4175
480.758	1544	2242	4193
481.184	1548	2269	4236
481.61	1496	2305	4228
482.036	1497	2256	4178
482.463	1528	2197	4210
482.889	1462	2215	4209
483.315	1482	2308	4279
483.741	1537	2193	4198
484.167	1516	2325	4166
484.593	1518	2244	4180
485.019	1595	2241	4260
485.445	1510	2307	4218
485.871	1531	2338	4217
486.297	1569	2261	4274
486.723	1516	2238	4226
487.149	1565	2294	4296
487.575	1519	2232	4299
488.001	1565	2242	4239
488.427	1579	2292	4265
488.853	1525	2287	4250
489.279	1543	2297	4287
489.705	1585	2340	4335
490.131	1606	2306	4327
490.557	1575	2346	4366
490.983	1588	2397	4357
491.409	1613	2342	4340
491.835	1604	2365	4322
492.261	1572	2309	4394
492.687	1615	2290	4318
493.113	1540	2270	4328
493.539	1570	2327	4418
493.965	1582	2343	4383
494.39	1569	2356	4355
494.816	1559	2362	4433
495.242	1609	2363	4312
495.668	1633	2327	4372
496.094	1596	2365	4375
496.52	1593	2371	4372
496.946	1595	2306	4422
497.371	1622	2332	4414
497.797	1604	2351	4363
498.223	1572	2394	4422
498.649	1606	2365	4530
499.075	1645	2348	4465
499.501	1629	2409	4480
499.926	1654	2406	4487
500.352	1638	2377	4447
500.778	1636	2379	4573
501.204	1626	2440	4560
501.63	1623	2441	4493
502.055	1621	2399	4505
502.481	1661	2433	4529
502.907	1650	2402	4550
503.333	1681	2505	4448
503.758	1614	2423	4486
504.184	1666	2384	4511
504.61	1647	2426	4524
505.035	1651	2459	4579
505.461	1690	2402	4474
505.887	1660	2408	4554
506.313	1678	2429	4516
506.738	1690	2423	4583
507.164	1652	2462	4653
507.59	1669	2431	4585
508.015	1655	2405	4567
508.441	1648	2489	4593
508.867	1640	2469	4498
509.292	1635	2458	4555
509.718	1637	2469	4580
510.143	1655	2484	4548
510.569	1694	2499	4551
510.995	1659	2489	4648
511.42	1673	2458	4617
511.846	1704	2453	4592
512.271	1699	2455	4604
512.697	1713	2452	4630
513.123	1698	2430	4540
513.548	1675	2510	4534
513.974	1676	2511	4726
514.399	1696	2448	4612
514.825	1721	2433	4605
515.25	1693	2427	4681
515.676	1725	2391	4622
516.101	1678	2457	4646
516.527	1675	2496	4615
516.952	1691	2438	4617
517.378	1733	2536	4608
517.803	1766	2532	4604
518.229	1750	2500	4600
518.654	1719	2476	4600
519.08	1671	2483	4612
519.505	1754	2550	4656
519.931	1722	2532	4577
520.356	1687	2480	4566
520.782	1725	2519	4545
521.207	1731	2510	4618
521.633	1772	2510	4623
522.058	1739	2506	4612
522.483	1748	2525	4607
522.909	1728	2481	4642
523.334	1697	2513	4645
523.76	1712	2487	4539
524.185	1751	2475	4590
524.61	1735	2470	4709
525.036	1758	2487	4619
525.461	1750	2505	4633
525.887	1740	2522	4676
526.312	1739	2520	4580
526.737	1802	2536	4617
527.163	1750	2527	4608
527.588	1764	2464	4583
528.013	1760	2496	4697
528.439	1784	2559	4706
528.864	1713	2586	4688
529.289	1687	2562	4657
529.714	1785	2559	4757
530.14	1792	2487	4742
530.565	1788	2512	4658
530.99	1752	2481	4702
531.416	1760	2513	4702
531.841	1811	2541	4615
532.266	1806	2565	4692
532.691	1765	2559	4704
533.117	1793	2525	4698
533.542	1812	2636	4681
533.967	1810	2639	4697
534.392	1788	2568	4645
534.817	1739	2618	4636
535.243	1820	2559	4658
535.668	1790	2532	4674
536.093	1787	2522	4722
536.518	1760	2562	4641
536.943	1745	2492	4622
537.368	1781	2530	4648
537.794	1825	2580	4633
538.219	1780	2607	4692
538.644	1794	2540	4747
539.069	1783	2622	4772
539.494	1812	2594	4750
539.919	1783	2591	4750
540.344	1803	2630	4725
540.769	1785	2594	4711
541.195	1876	2559	4729
541.62	1847	2589	4717
542.045	1859	2623	4707
542.47	1826	2545	4762
542.895	1857	2632	4690
543.32	1878	2571	4674
543.745	1897	2530	4743
544.17	1871	2621	4733
544.595	1845	2571	4748
545.02	1864	2540	4837
545.445	1872	2649	4783
545.87	1852	2584	4764
546.295	1856	2654	4730
546.72	1859	2729	4798
547.145	1846	2688	4735
547.57	1847	2675	4680
547.995	1872	2663	4679
548.42	1915	2691	4790
548.845	1915	2609	4827
549.27	1930	2669	4795
549.695	1849	2597	4788
550.12	1893	2648	4820
550.545	1928	2595	4860
550.97	1911	2632	4891
551.395	1880	2633	4780
551.82	1894	2681	4815
552.244	1884	2653	4857
552.669	1855	2671	4865
553.094	1870	2706	4808
553.519	1865	2667	4859
553.944	1891	2687	4821
554.369	1900	2689	4800
554.794	1927	2675	4815
555.219	1860	2646	4878
555.643	1890	2675	4831
556.068	1858	2740	4869
556.493	1860	2650	4767
556.918	1930	2676	4747
557.343	1958	2699	4807
557.768	1959	2647	4849
558.192	1968	2690	4776
558.617	1942	2682	4884
559.042	1923	2674	4951
559.467	1947	2745	4898
559.892	1929	2709	4794
560.316	1922	2706	4844
560.741	2029	2749	4873
561.166	2035	2734	4867
561.591	1998	2750	4907
562.015	2019	2725	4786
562.44	1990	2684	4814
562.865	2013	2704	4842
563.29	2004	2679	4858
563.714	1967	2646	4869
564.139	1968	2721	4875
564.564	1987	2716	4924
564.988	2031	2668	4803
565.413	1982	2783	4823
565.838	2008	2775	4868
566.262	2005	2760	4795
566.687	1994	2791	4870
567.112	1966	2830	4840
567.536	2033	2776	4832
567.961	2038	2786	4852
568.386	2021	2788	4865
568.81	1922	2804	4920
569.235	2009	2716	4878
569.659	1995	2687	4900
570.084	2030	2716	4934
570.509	2055	2703	4905
570.933	2069	2846	4910
571.358	2017	2740	4949
571.782	2098	2828	4928
572.207	2018	2799	4884
572.631	1977	2796	4835
573.056	2034	2700	4871
573.481	2038	2735	4852
573.905	2055	2735	4895
574.33	2086	2817	4927
574.754	2013	2770	4922
575.179	1989	2787	4968
575.603	2044	2759	4870
576.028	2022	2770	4858
576.452	2022	2771	4867
576.877	2018	2838	4894
577.301	2026	2815	4791
577.726	2051	2815	4885
578.15	2101	2760	4944
578.574	2022	2731	4883
578.999	2072	2802	4860
579.423	2042	2698	4924
579.848	2042	2747	4854
580.272	2111	2708	4848
580.697	2098	2762	4865
581.121	2132	2711	4823
581.545	2092	2805	4790
581.97	2055	2773	4804
582.394	2018	2740	4872
582.819	2056	2758	4806
583.243	2039	2711	4795
583.667	2051	2779	4772
584.092	2025	2766	4764
584.516	2085	2728	4872
584.94	1995	2765	4808
585.365	2001	2753	4866
585.789	2068	2752	4864
586.213	2048	2745	4893
586.638	2075	2795	4811
587.062	2106	2788	4787
587.486	2062	2732	4816
587.911	2081	2761	4790
588.335	2080	2753	4816
588.759	2043	2763	4810
589.183	2027	2806	4826
589.608	2029	2739	4827
590.032	2073	2744	4818
590.456	2063	2743	4822
590.881	2054	2780	4791
591.305	2048	2739	4857
591.729	2110	2726	4783
592.153	2074	2691	4769
592.577	2095	2691	4824
593.002	2079	2714	4711
593.426	2031	2722	4770
593.85	2083	2700	4737
594.274	2042	2720	4759
594.698	2004	2762	4675
595.123	1997	2745	4763
595.547	2029	2670	4738
595.971	2076	2785	4725
596.395	2033	2730	4769
596.819	2060	2710	4722
597.243	2062	2750	4706
597.667	2078	2757	4739
598.092	2098	2719	4749
598.516	2102	2731	4766
598.94	2049	2762	4818
599.364	2054	2708	4761
599.788	2056	2722	4673
600.212	2036	2762	4773
600.636	2031	2759	4782
601.06	2071	2709	4735
601.484	2037	2747	4757
601.908	2047	2741	4748
602.332	2090	2738	4718
602.756	2064	2734	4773
603.18	2091	2699	4770
603.604	2079	2711	4770
604.028	2051	2758	4822
604.452	2021	2681	4762
604.876	2061	2716	4806
605.3	2081	2723	4706
605.724	2042	2722	4652
606.148	2062	2715	4635
606.572	2045	2745	4658
606.996	2017	2640	4719
607.42	2020	2696	4610
607.844	1961	2716	4582
608.268	2037	2658	4618
608.692	2064	2629	4698
609.116	2052	2683	4638
609.54	2002	2725	4661
609.964	2033	2640	4703
610.388	2020	2676	4611
610.812	2008	2578	4651
611.236	1984	2629	4581
611.66	1994	2583	4648
612.083	2028	2591	4679
612.507	2008	2609	4574
612.931	2017	2627	4540
613.355	1995	2618	4553
613.779	2011	2594	4501
614.203	1960	2616	4436
614.627	2007	2684	4519
615.05	1982	2641	4551
615.474	1955	2662	4587
615.898	1969	2686	4480
616.322	1937	2569	4519
616.746	1909	2574	4502
617.169	1928	2578	4436
617.593	1942	2523	4510
618.017	1950	2552	4507
618.441	1951	2536	4500
618.865	1920	2576	4489
619.288	1962	2530	4466
619.712	1951	2492	4419
620.136	1960	2504	4474
620.56	1891	2528	4431
620.983	1955	2584	4372
621.407	1958	2579	4408
621.831	1945	2534	4401
622.254	1937	2576	4449
622.678	1928	2531	4427
623.102	1891	2511	4442
623.525	1918	2527	4373
623.949	1905	2499	4393
624.373	1894	2491	4377
624.796	1922	2529	4350
625.22	1869	2502	4365
625.644	1916	2455	4455
626.067	1841	2455	4320
626.491	1840	2469	4230
626.915	1841	2469	4331
627.338	1878	2450	4338
627.762	1838	2446	4352
628.185	1828	2406	4333
628.609	1795	2418	4260
629.033	1815	2394	4284
629.456	1871	2448	4281
629.88	1821	2406	4238
630.303	1790	2446	4322
630.727	1810	2398	4238
631.151	1852	2397	4220
631.574	1890	2366	4209
631.998	1852	2391	4254
632.421	1841	2386	4187
632.845	1803	2379	4175
633.268	1817	2379	4228
633.692	1837	2339	4206
634.115	1800	2396	4253
634.539	1843	2383	4155
634.962	1772	2357	4225
635.386	1759	2370	4174
635.809	1736	2372	4167
636.233	1776	2369	4110
636.656	1783	2367	4040
637.079	1708	2402	4103
637.503	1760	2398	4019
637.926	1721	2288	4005
638.35	1723	2350	4109
638.773	1744	2302	4016
639.197	1718	2300	4067
639.62	1720	2329	4100
640.043	1741	2232	4101
640.467	1742	2226	4042
640.89	1722	2217	4064
641.314	1762	2233	4036
641.737	1754	2208	4012
642.16	1715	2199	3903
642.584	1696	2295	3950
643.007	1622	2291	3898
643.43	1628	2249	3898
643.854	1653	2257	3854
644.277	1608	2166	3916
644.7	1623	2203	3910
645.124	1629	2191	3838
645.547	1640	2140	3882
645.97	1653	2171	3848
646.394	1648	2189	3871
646.817	1638	2126	3872
647.24	1561	2166	3852
647.663	1599	2133	3782
648.087	1545	2096	3767
648.51	1610	2138	3794
648.933	1629	2169	3793
649.356	1614	2098	3784
649.78	1554	2107	3787
650.203	1581	2125	3808
650.626	1596	2075	3801
651.049	1604	2099	3788
651.472	1584	2106	3725
651.896	1547	2083	3744
652.319	1527	2039	3645
652.742	1516	2073	3705
653.165	1512	2090	3722
653.588	1477	2043	3772
654.012	1542	2002	3680
654.435	1545	2010	3696
654.858	1490	2059	3692
655.281	1533	2001	3628
655.704	1515	1983	3565
656.127	1521	1919	3573
656.55	1495	1968	3535
656.973	1517	1927	3564
657.397	1482	1936	3542
657.82	1452	1931	3491
658.243	1477	1984	3546
658.666	1423	1970	3487
659.089	1441	1955	3536
659.512	1457	1938	3508
659.935	1445	1935	3516
660.358	1407	1916	3426
660.781	1424	1876	3502
661.204	1418	1898	3476
661.627	1420	1829	3433
662.05	1493	1862	3473
662.473	1419	1859	3443
662.896	1364	1824	3445
663.319	1376	1835	3468
663.742	1365	1784	3480
664.165	1421	1791	3402
664.588	1370	1830	3389
665.011	1349	1811	3387
665.434	1346	1764	3342
665.857	1360	1789	3314
666.28	1431	1794	3298
666.703	1404	1753	3312
667.126	1343	1794	3311
667.549	1338	1761	3384
667.972	1305	1697	3331
668.395	1299	1742	3234
668.818	1308	1748	3269
669.24	1276	1687	3231
669.663	1287	1663	3281
670.086	1281	1760	3174
670.509	1225	1691	3237
670.932	1221	1655	3193
671.355	1244	1664	3264
671.778	1273	1687	3188
672.201	1248	1650	3205
672.623	1260	1736	3158
673.046	1236	1692	3117
673.469	1224	1595	3150
673.892	1213	1679	3122
674.315	1230	1723	3073
674.737	1205	1639	3113
675.16	1194	1669	3074
675.583	1190	1617	3090
676.006	1183	1603	3026
676.429	1171	1599	3051
676.851	1128	1594	3043
677.274	1158	1535	3052
677.697	1172	1578	2967
678.12	1142	1562	2955
678.542	1163	1563	2895
678.965	1145	1537	2892
679.388	1093	1528	2902
679.811	1088	1534	2924
680.233	1122	1492	2897
680.656	1120	1522	2906
681.079	1110	1508	2875
681.501	1095	1514	2906
681.924	1093	1481	2889
682.347	1072	1489	2895
682.769	1031	1475	2789
683.192	1092	1456	2829
683.615	1050	1437	2835
684.037	1039	1432	2765
684.46	1112	1403	2832
684.883	1094	1453	2804
685.305	1089	1402	2744
685.728	1047	1404	2702
686.15	1030	1406	2707
686.573	1009	1425	2706
686.996	981	1443	2622
687.418	1071	1454	2692
687.841	1012	1420	2684
688.263	998	1344	2674
688.686	1011	1324	2718
689.108	987	1357	2666
689.531	950	1399	2649
689.954	980	1366	2636
690.376	967	1311	2531
690.799	946	1340	2574
691.221	943	1318	2601
691.644	918	1330	2582
692.066	988	1318	2571
692.489	941	1282	2546
692.911	938	1301	2523
693.334	955	1298	2493
693.756	952	1298	2530
694.179	933	1269	2453
694.601	909	1261	2492
695.023	950	1211	2462
695.446	948	1277	2391
695.868	950	1238	2426
696.291	898	1207	2393
696.713	878	1215	2431
697.136	911	1174	2425
697.558	888	1226	2370
697.98	857	1204	2369
698.403	916	1183	2325
698.825	937	1188	2320
699.248	901	1220	2294
699.67	914	1156	2318
700.092	856	1177	2331
700.515	888	1171	2241
700.937	865	1142	2271
701.359	840	1124	2229
701.782	853	1133	2215
702.204	812	1125	2189
702.626	827	1122	2205
703.049	827	1122	2143
703.471	809	1116	2195
703.893	800	1076	2224
704.316	770	1102	2183
704.738	767	1098	2129
705.16	769	1043	2184
705.582	798	1050	2102
706.005	743	1012	2124
706.427	773	1036	2096
706.849	754	1024	2012
707.271	812	1048	2033
707.694	777	1026	2032
708.116	718	1058	1971
708.538	749	1062	2022
708.96	759	995	2054
709.383	751	970	1942
709.805	766	984	1953
710.227	776	969	1983
710.649	724	938	1893
711.071	724	956	1940
711.493	737	929	1908
711.916	727	879	1900
712.338	716	1007	1929
712.76	697	934	1953
713.182	668	948	1919
713.604	702	894	1818
714.026	684	906	1817
714.448	710	878	1801
714.871	684	893	1835
715.293	672	920	1822
715.715	716	846	1762
716.137	675	876	1757
716.559	656	887	1750
716.981	680	867	1733
717.403	623	878	1743
717.825	658	926	1725
718.247	660	832	1707
718.669	594	869	1721
719.091	659	872	1709
719.513	604	838	1673
719.935	635	847	1673
720.357	612	881	1701
720.779	588	873	1621
721.201	558	823	1598
721.623	608	817	1631
722.045	615	819	1615
722.467	560	819	1632
722.889	609	809	1634
723.311	603	796	1615
723.733	586	768	1566
724.155	569	808	1536
724.577	582	786	1513
724.999	553	764	1513
725.421	560	805	1521
725.843	561	756	1533
726.265	514	726	1478
726.687	545	761	1498
727.109	526	701	1475
727.531	528	713	1533
727.952	552	752	1485
728.374	562	736	1451
728.796	539	703	1458
729.218	520	711	1442
729.64	504	725	1460
730.062	490	726	1414
730.484	493	710	1339
730.905	475	692	1365
731.327	504	676	1418
731.749	530	667	1373
732.171	479	638	1295
732.593	465	657	1328
733.014	488	682	1312
733.436	479	651	1277
733.858	491	632	1268
734.28	491	616	1292
734.702	470	655	1303
735.123	490	655	1282
735.545	474	650	1250
735.967	463	617	1200
736.389	422	574	1314
736.81	409	628	1266
737.232	443	580	1198
737.654	486	595	1259
738.076	454	612	1287
738.497	419	580	1224
738.919	458	604	1216
739.341	448	560	1247
739.762	418	558	1188
740.184	417	585	1205
740.606	418	560	1179
741.027	390	555	1176
741.449	437	592	1135
741.871	395	553	1124
742.292	430	552	1122
742.714	405	554	1094
743.135	399	568	1105
743.557	361	496	1085
743.979	408	493	1069
744.4	434	502	1136
744.822	364	550	1126
745.243	377	571	1046
745.665	401	480	1091
746.087	381	509	1056
746.508	369	515	1026
746.93	370	513	1030
747.351	325	483	990
747.773	370	494	962
748.194	338	498	959
748.616	312	462	969
749.037	341	487	946
749.459	316	455	957
749.88	310	489	936
750.302	333	466	902
750.723	352	477	925
751.145	318	445	948
751.566	328	458	915
751.988	347	466	937
752.409	267	414	930
752.831	341	434	898
753.252	328	414	901
753.674	286	425	923
754.095	324	415	836
754.517	338	392	844
754.938	279	404	820
755.359	315	402	801
755.781	287	400	819
756.202	286	390	803
756.624	304	409	790
757.045	297	431	812
757.466	321	403	824
757.888	247	396	784
758.309	277	403	808
758.73	266	384	765
759.152	251	380	754
759.573	274	373	754
759.994	230	380	722
760.416	302	353	748
760.837	274	336	745
761.258	268	358	736
761.68	288	376	715
762.101	275	339	755
762.522	242	377	716
762.944	250	364	687
763.365	250	348	707
763.786	213	342	678
764.207	229	327	647
764.629	233	335	689
765.05	242	337	689
765.471	248	335	625
765.892	249	314	691
766.314	214	310	651
766.735	238	337	628
767.156	209	283	650
767.577	209	295	574
767.998	246	325	638
768.42	239	274	602
768.841	190	260	590
769.262	210	280	548
769.683	198	282	628
770.104	180	323	617
770.525	199	313	577
770.947	196	260	582
771.368	192	263	567
771.789	184	248	582
772.21	225	273	574
772.631	175	272	531
773.052	204	262	522
773.473	180	263	502
773.894	155	253	537
774.315	189	251	535
774.737	212	252	517
775.158	166	237	491
775.579	205	236	489
776	186	247	512
776.421	145	218	509
776.842	190	269	453
777.263	174	266	480
777.684	165	226	482
778.105	158	244	433
778.526	175	234	501
778.947	162	162	478
779.368	178	201	468
779.789	183	210	474
780.21	155	201	432
780.631	142	216	411
781.052	171	205	456
781.473	142	183	388
781.894	154	222	395
782.315	157	221	439
782.736	129	162	441
783.157	139	206	424
783.578	178	222	446
783.998	160	197	431
784.419	180	176	386
784.84	112	194	403
785.261	133	138	385
785.682	151	168	354
786.103	133	190	333
786.524	103	125	359
786.945	120	179	364
787.366	119	186	393
787.786	122	138	369
788.207	134	149	386
788.628	121	173	367
789.049	125	137	351
789.47	136	146	302
789.891	103	165	318
790.311	139	182	322
790.732	104	145	328
791.153	117	157	335
791.574	116	156	338
791.994	120	144	289
792.415	108	188	325
792.836	88	168	305
793.257	132	119	268
793.678	90	144	303
794.098	98	138	298
794.519	124	93	281
794.94	86	139	274
795.36	90	137	260
795.781	74	121	270
796.202	110	135	300
796.623	102	186	271
797.043	118	178	276
797.464	90	167	280
797.885	108	169	232
798.305	78	117	269
798.726	94	169	275
799.147	56	130	238
799.567	93	123	257
799.988	69	124	257
800.409	103	138	250
800.829	121	105	224
801.25	74	108	224
801.67	74	80	232
802.091	102	116	207
802.512	79	124	245
802.932	75	109	211
803.353	77	119	228
803.773	95	105	224
804.194	70	96	234
804.615	86	80	238
805.035	94	118	219
805.456	75	106	224
805.876	83	80	208
806.297	78	94	219
806.717	41	114	184
807.138	79	79	200
807.558	75	106	168
807.979	72	93	193
808.399	70	88	156
808.82	82	65	192
809.24	40	62	213
809.661	63	65	169
810.081	79	75	187
810.502	64	66	185
810.922	54	96	187
811.342	74	77	164
811.763	63	75	172
812.183	52	58	177
812.604	42	75	169
813.024	74	55	179
813.445	81	103	156
813.865	32	101	163
814.285	71	77	174
814.706	33	76	188
815.126	54	99	136
815.547	73	56	96
815.967	68	72	135
816.387	61	65	132
816.808	43	58	158
817.228	59	74	120
817.648	23	75	146
818.069	46	46	155
818.489	49	71	162
818.909	38	85	121
819.33	51	39	158
819.75	61	47	146
820.17	48	86	129
820.59	61	63	115
821.011	43	53	125
821.431	31	63	144
821.851	32	63	108
822.272	43	43	132
822.692	57	71	124
823.112	30	75	123
823.532	39	52	107
823.952	40	66	111
824.373	46	69	107
824.793	40	46	91
825.213	24	58	118
825.633	20	65	85
826.053	38	37	114
826.474	17	72	117
826.894	42	68	84
827.314	40	50	120
827.734	21	96	145
828.154	36	96	112
828.574	54	42	135
828.995	37	54	104
829.415	42	59	110
829.835	59	27	118
830.255	36	55	116
830.675	37	68	112
831.095	23	23	99
831.515	39	43	111
831.935	40	47	74
832.355	16	52	108
832.776	12	50	117
833.196	42	52	109
833.616	66	43	83
834.036	41	50	126
834.456	31	53	75
834.876	-10	66	94
835.296	37	48	129
835.716	37	37	69
836.136	37	11	57
836.556	33	67	88
836.976	42	28	104
837.396	48	48	66
837.816	60	41	72
838.236	39	58	106
838.656	-3	41	87
839.076	53	38	97
839.496	26	40	103
839.916	6	36	95
840.336	23	38	85
840.756	16	27	70
841.175	18	46	88
841.595	-3	42	84
842.015	11	33	97
842.435	4	15	88
842.855	13	52	65
843.275	28	43	75
843.695	13	42	77
844.115	9	31	72
844.535	41	16	73
844.955	27	28	65
845.374	15	38	48
845.794	16	24	36
846.214	16	42	74
846.634	8	64	61
847.054	34	47	65
847.474	2	7	83
847.893	13	63	52
848.313	32	9	73
848.733	42	12	78
849.153	16	65	79
849.573	35	31	68
849.992	-3	31	87
850.412	24	54	71
850.832	57	24	43
851.252	7	16	62
851.671	44	55	69
852.091	22	30	38
852.511	16	9	71
852.931	13	51	62
853.35	56	1	61
853.77	11	8	64
854.19	40	68	68
854.609	36	-1	53
855.029	5	10	80
855.449	42	65	42
855.868	31	38	46
856.288	12	6	58
856.708	26	39	68
857.127	9	29	52
857.547	12	-11	51
857.967	27	57	58
858.386	16	27	35
858.806	16	9	82
859.226	25	79	72
859.645	18	40	43
860.065	18	7	54
860.484	26	38	50
860.904	23	22	53
861.324	19	15	74
861.743	42	30	47
862.163	-5	25	47
862.582	23	22	66
863.002	10	46	33
863.421	3	29	41
863.841	-5	8	55
864.26	29	37	55
864.68	14	38	15
865.099	13	2	73
865.519	33	28	76
865.938	22	26	49
866.358	1	23	32
866.777	22	31	45
867.197	14	44	52
867.616	17	22	65
868.036	36	27	45
868.455	7	10	55
868.875	8	30	43
869.294	33	15	22
869.714	26	2	55
870.133	-7	23	85
870.552	23	49	42
870.972	27	14	47
871.391	15	20	71
871.811	23	18	49
872.23	22	36	56
872.649	22	13	58
873.069	28	28	70
873.488	25	19	37
873.907	24	39	75
874.327	1	30	55
874.746	19	20	39
875.166	7	26	65
875.585	29	33	35
876.004	12	0	52
876.423	5	1	45
876.843	12	56	44
877.262	23	21	33
877.681	12	35	41
878.101	6	45	28
878.52	31	10	20
878.939	6	9	64
879.359	38	59	33
879.778	16	46	54
880.197	-5	-4	33
880.616	-1	17	41
881.036	21	15	49
881.455	11	5	58
881.874	11	26	63
882.293	42	13	27

## Sheet: Fig.2c
Wavelength	MutS—DNA—Au-bridged NP	DNA—Au-bridged NP	Bare Au-bridged NP	Lorentz Fit MutS—DNA—Au-bridged NP	Lorentz Fit DNA—Au-bridged NP	Lorentz Fit Bare Au-bridged NP
500.352	0.15843	0.37467	0.56619	0.11624	0.25635	0.49699
500.778	0.15503	0.37733	0.67111	0.11879	0.26346	0.50274
501.204	0.13799	0.45867	0.66028	0.12136	0.27053	0.50845
501.63	0.13288	0.46	0.6045	0.12396	0.27756	0.51413
502.055	0.12947	0.404	0.61449	0.12657	0.28454	0.51975
502.481	0.19761	0.44933	0.63447	0.12921	0.2915	0.52535
502.907	0.17888	0.408	0.65196	0.13188	0.29842	0.53091
503.333	0.23169	0.54533	0.56703	0.13457	0.3053	0.53644
503.758	0.11755	0.436	0.59867	0.13727	0.31213	0.54191
504.184	0.20613	0.384	0.61948	0.14	0.31894	0.54736
504.61	0.17376	0.44	0.63031	0.14276	0.32571	0.55277
505.035	0.18058	0.484	0.6761	0.14553	0.33242	0.55813
505.461	0.24702	0.408	0.58868	0.14834	0.33912	0.56347
505.887	0.19591	0.416	0.65529	0.15117	0.34577	0.56876
506.313	0.22658	0.444	0.62365	0.15402	0.35239	0.57402
506.738	0.24702	0.436	0.67943	0.15689	0.35895	0.57923
507.164	0.18228	0.488	0.73772	0.15979	0.36549	0.58442
507.59	0.21124	0.44667	0.6811	0.16272	0.37199	0.58956
508.015	0.18739	0.412	0.66611	0.16566	0.37844	0.59466
508.441	0.17547	0.524	0.68776	0.16864	0.38486	0.59973
508.867	0.16184	0.49733	0.60866	0.17164	0.39124	0.60476
509.292	0.15332	0.48267	0.65612	0.17466	0.39757	0.60974
509.718	0.15673	0.49733	0.67694	0.17771	0.40388	0.61469
510.143	0.18739	0.51733	0.65029	0.18078	0.41013	0.6196
510.569	0.25383	0.53733	0.65279	0.18388	0.41636	0.62448
510.995	0.19421	0.524	0.73356	0.18701	0.42255	0.62932
511.42	0.21806	0.48267	0.70774	0.19016	0.42868	0.63411
511.846	0.27087	0.476	0.68693	0.19335	0.43479	0.63887
512.271	0.26235	0.47867	0.69692	0.19655	0.44085	0.64358
512.697	0.2862	0.47467	0.71857	0.19978	0.44688	0.64827
513.123	0.26065	0.44533	0.64363	0.20305	0.45287	0.65291
513.548	0.22147	0.552	0.63863	0.20633	0.4588	0.65751
513.974	0.22317	0.55333	0.7985	0.20965	0.46472	0.66208
514.399	0.25724	0.46933	0.70358	0.21299	0.47057	0.6666
514.825	0.29983	0.44933	0.69775	0.21636	0.4764	0.67109
515.25	0.25213	0.44133	0.76103	0.21976	0.48218	0.67554
515.676	0.30664	0.39333	0.71191	0.22319	0.48793	0.67995
516.101	0.22658	0.48133	0.73189	0.22664	0.49363	0.68432
516.527	0.22147	0.53333	0.70608	0.23012	0.4993	0.68866
516.952	0.24872	0.456	0.70774	0.23363	0.50491	0.69294
517.378	0.32027	0.58667	0.70025	0.23717	0.5105	0.6972
517.803	0.37649	0.58133	0.69692	0.24074	0.51604	0.70141
518.229	0.34923	0.53867	0.69359	0.24434	0.52155	0.70559
518.654	0.29642	0.50667	0.69359	0.24796	0.527	0.70973
519.08	0.21465	0.516	0.70358	0.25162	0.53243	0.71383
519.505	0.35605	0.60533	0.74022	0.2553	0.5378	0.71788
519.931	0.30153	0.58133	0.67444	0.25902	0.54314	0.72191
520.356	0.24191	0.512	0.66528	0.26276	0.54843	0.72588
520.782	0.30664	0.564	0.64779	0.26653	0.55369	0.72983
521.207	0.31687	0.552	0.70858	0.27033	0.5589	0.73373
521.633	0.38671	0.552	0.71274	0.27417	0.56408	0.7376
522.058	0.33049	0.54667	0.70358	0.27803	0.56921	0.74142
522.483	0.34583	0.572	0.69942	0.28192	0.57429	0.7452
522.909	0.31175	0.51333	0.72856	0.28584	0.57935	0.74895
523.334	0.25894	0.556	0.73106	0.28979	0.58435	0.75265
523.76	0.2845	0.52133	0.6428	0.29378	0.58932	0.75632
524.185	0.35094	0.50533	0.68526	0.29779	0.59424	0.75994
524.61	0.32368	0.49867	0.78435	0.30183	0.59912	0.76352
525.036	0.36286	0.52133	0.70941	0.30591	0.60397	0.76708
525.461	0.34923	0.54533	0.72107	0.31001	0.60876	0.77058
525.887	0.3322	0.568	0.75687	0.31415	0.61352	0.77405
526.312	0.33049	0.56533	0.67694	0.31831	0.61823	0.77748
526.737	0.43782	0.58667	0.70774	0.3225	0.6229	0.78086
527.163	0.34923	0.57467	0.70025	0.32673	0.62754	0.78422
527.588	0.37308	0.49067	0.67943	0.33099	0.63212	0.78752
528.013	0.36627	0.53333	0.77435	0.33527	0.63667	0.79079
528.439	0.40716	0.61733	0.78185	0.3396	0.64118	0.79403
528.864	0.2862	0.65333	0.76686	0.34394	0.64563	0.79721
529.289	0.24191	0.62133	0.74105	0.34832	0.65005	0.80036
529.714	0.40886	0.61733	0.82431	0.35272	0.65442	0.80347
530.14	0.42078	0.52133	0.81182	0.35717	0.65876	0.80654
530.565	0.41397	0.55467	0.74188	0.36163	0.66305	0.80957
530.99	0.35264	0.51333	0.77852	0.36613	0.66729	0.81256
531.416	0.36627	0.556	0.77852	0.37067	0.67151	0.81552
531.841	0.45315	0.59333	0.70608	0.37522	0.67567	0.81842
532.266	0.44463	0.62533	0.77019	0.37981	0.67978	0.82129
532.691	0.37479	0.61733	0.78018	0.38443	0.68386	0.82412
533.117	0.42249	0.572	0.77519	0.38908	0.6879	0.82692
533.542	0.45486	0.72	0.76103	0.39376	0.69189	0.82967
533.967	0.45145	0.724	0.77435	0.39846	0.69583	0.83238
534.392	0.41397	0.62933	0.73106	0.40319	0.69973	0.83504
534.817	0.33049	0.696	0.72356	0.40796	0.70359	0.83767
535.243	0.46848	0.61733	0.74188	0.41276	0.70742	0.84027
535.668	0.41738	0.58133	0.7552	0.41757	0.71119	0.84282
536.093	0.41227	0.568	0.79517	0.42242	0.71492	0.84532
536.518	0.36627	0.62133	0.72773	0.42729	0.71861	0.84779
536.943	0.34072	0.528	0.71191	0.4322	0.72225	0.85022
537.368	0.40204	0.57867	0.73356	0.43712	0.72585	0.85261
537.794	0.477	0.64533	0.72107	0.44209	0.72941	0.85496
538.219	0.40034	0.68133	0.77019	0.44707	0.73293	0.85727
538.644	0.42419	0.592	0.81599	0.45208	0.73639	0.85954
539.069	0.40545	0.70133	0.8368	0.45711	0.73982	0.86176
539.494	0.45486	0.664	0.81848	0.46217	0.7432	0.86395
539.919	0.40545	0.66	0.81848	0.46725	0.74654	0.8661
540.344	0.43952	0.712	0.79767	0.47236	0.74983	0.8682
540.769	0.40886	0.664	0.78601	0.47749	0.75308	0.87027
541.195	0.56388	0.61733	0.801	0.48265	0.7563	0.8723
541.62	0.51448	0.65733	0.79101	0.48783	0.75946	0.87428
542.045	0.53492	0.70267	0.78268	0.49303	0.76258	0.87623
542.47	0.47871	0.59867	0.82848	0.49825	0.76565	0.87813
542.895	0.53152	0.71467	0.76853	0.50349	0.76869	0.88
543.32	0.56729	0.63333	0.7552	0.50875	0.77167	0.88182
543.745	0.59966	0.57867	0.81266	0.51403	0.77461	0.8836
544.17	0.55537	0.7	0.80433	0.51932	0.77751	0.88535
544.595	0.51107	0.63333	0.81682	0.52464	0.78037	0.88705
545.02	0.54344	0.592	0.89092	0.52997	0.78318	0.88871
545.445	0.55707	0.73733	0.84596	0.53532	0.78594	0.89033
545.87	0.523	0.65067	0.83014	0.54069	0.78867	0.89191
546.295	0.52981	0.744	0.80183	0.54607	0.79134	0.89345
546.72	0.53492	0.844	0.85845	0.55146	0.79398	0.89495
547.145	0.51278	0.78933	0.806	0.55687	0.79656	0.89641
547.57	0.51448	0.772	0.7602	0.56229	0.79911	0.89783
547.995	0.55707	0.756	0.75937	0.56772	0.80161	0.89921
548.42	0.63032	0.79333	0.85179	0.57316	0.80406	0.90054
548.845	0.63032	0.684	0.8826	0.57861	0.80647	0.90184
549.27	0.65588	0.764	0.85595	0.58407	0.80884	0.9031
549.695	0.51789	0.668	0.85012	0.58953	0.81116	0.90431
550.12	0.59284	0.736	0.87677	0.595	0.81344	0.90549
550.545	0.65247	0.66533	0.91007	0.60048	0.81567	0.90662
550.97	0.62351	0.71467	0.93589	0.60596	0.81785	0.90771
551.395	0.5707	0.716	0.84346	0.61144	0.82	0.90877
551.82	0.59455	0.78	0.87261	0.61692	0.82209	0.90978
552.244	0.57751	0.74267	0.90758	0.62239	0.82414	0.91075
552.669	0.52811	0.76667	0.91424	0.62787	0.82615	0.91168
553.094	0.55366	0.81333	0.86678	0.63335	0.82811	0.91257
553.519	0.54514	0.76133	0.90924	0.63882	0.83003	0.91342
553.944	0.58944	0.788	0.8776	0.64429	0.8319	0.91423
554.369	0.60477	0.79067	0.86012	0.64975	0.83373	0.915
554.794	0.65077	0.772	0.87261	0.6552	0.83552	0.91572
555.219	0.53663	0.73333	0.92506	0.66064	0.83725	0.91641
555.643	0.58773	0.772	0.88593	0.66606	0.83894	0.91705
556.068	0.53322	0.85867	0.91757	0.67147	0.84059	0.91766
556.493	0.53663	0.73867	0.83264	0.67688	0.84219	0.91822
556.918	0.65588	0.77333	0.81599	0.68226	0.84375	0.91875
557.343	0.70358	0.804	0.86595	0.68763	0.84527	0.91923
557.768	0.70528	0.73467	0.90092	0.69297	0.84673	0.91967
558.192	0.72061	0.792	0.84013	0.69829	0.84815	0.92007
558.617	0.67632	0.78133	0.93006	0.70359	0.84953	0.92043
559.042	0.64395	0.77067	0.98585	0.70887	0.85086	0.92075
559.467	0.68484	0.86533	0.94172	0.71412	0.85215	0.92103
559.892	0.65417	0.81733	0.85512	0.71934	0.85339	0.92127
560.316	0.64225	0.81333	0.89675	0.72452	0.85459	0.92147
560.741	0.82453	0.87067	0.9209	0.72968	0.85574	0.92162
561.166	0.83475	0.85067	0.9159	0.7348	0.85684	0.92174
561.591	0.77172	0.872	0.94921	0.73989	0.8579	0.92181
562.015	0.8075	0.83867	0.84846	0.74493	0.85892	0.92185
562.44	0.75809	0.784	0.87177	0.74994	0.85989	0.92184
562.865	0.79727	0.81067	0.89509	0.75491	0.86081	0.9218
563.29	0.78194	0.77733	0.90841	0.75983	0.86169	0.92171
563.714	0.71891	0.73333	0.91757	0.7647	0.86252	0.92158
564.139	0.72061	0.83333	0.92256	0.76953	0.86331	0.92141
564.564	0.75298	0.82667	0.96336	0.77431	0.86406	0.9212
564.988	0.82794	0.76267	0.86261	0.77903	0.86475	0.92095
565.413	0.74446	0.916	0.87927	0.7837	0.8654	0.92066
565.838	0.78876	0.90533	0.91674	0.78832	0.86601	0.92033
566.262	0.78365	0.88533	0.85595	0.79287	0.86657	0.91995
566.687	0.76491	0.92667	0.9184	0.79737	0.86709	0.91954
567.112	0.71721	0.97867	0.89342	0.8018	0.86756	0.91909
567.536	0.83135	0.90667	0.88676	0.80617	0.86798	0.91859
567.961	0.83986	0.92	0.90341	0.81047	0.86836	0.91806
568.386	0.8109	0.92267	0.91424	0.81471	0.8687	0.91748
568.81	0.64225	0.944	0.96003	0.81887	0.86899	0.91686
569.235	0.79046	0.82667	0.92506	0.82296	0.86923	0.91621
569.659	0.76661	0.788	0.94338	0.82697	0.86943	0.91551
570.084	0.82624	0.82667	0.97169	0.83091	0.86958	0.91477
570.509	0.86882	0.80933	0.94754	0.83478	0.86969	0.91399
570.933	0.89267	1	0.95171	0.83855	0.86975	0.91317
571.358	0.80409	0.85867	0.98418	0.84226	0.86977	0.91231
571.782	0.94208	0.976	0.96669	0.84586	0.86974	0.91141
572.207	0.80579	0.93733	0.93006	0.84939	0.86966	0.91046
572.631	0.73595	0.93333	0.88926	0.85283	0.86954	0.90948
573.056	0.83305	0.80533	0.91923	0.85618	0.86938	0.90846
573.481	0.83986	0.852	0.90341	0.85944	0.86917	0.90739
573.905	0.86882	0.852	0.93922	0.8626	0.86891	0.90629
574.33	0.92164	0.96133	0.96586	0.86567	0.86861	0.90515
574.754	0.79727	0.89867	0.9617	0.86864	0.86826	0.90396
575.179	0.75639	0.92133	1	0.87151	0.86787	0.90273
575.603	0.85009	0.884	0.9184	0.87428	0.86743	0.90147
576.028	0.81261	0.89867	0.90841	0.87695	0.86695	0.90016
576.452	0.81261	0.9	0.9159	0.87951	0.86642	0.89882
576.877	0.80579	0.98933	0.93838	0.88198	0.86585	0.89743
577.301	0.81942	0.95867	0.85262	0.88433	0.86523	0.896
577.726	0.86201	0.95867	0.93089	0.88658	0.86456	0.89453
578.15	0.94719	0.88533	0.98002	0.88871	0.86385	0.89302
578.574	0.81261	0.84667	0.92923	0.89074	0.8631	0.89147
578.999	0.89779	0.94133	0.91007	0.89265	0.8623	0.88988
579.423	0.84668	0.80267	0.96336	0.89445	0.86145	0.88825
579.848	0.84668	0.868	0.90508	0.89614	0.86056	0.88658
580.272	0.96422	0.816	0.90008	0.89771	0.85963	0.88487
580.697	0.94208	0.888	0.91424	0.89917	0.85864	0.88312
581.121	1	0.82	0.87927	0.90051	0.85762	0.88133
581.545	0.93186	0.94533	0.85179	0.90173	0.85655	0.8795
581.97	0.86882	0.90267	0.86345	0.90284	0.85543	0.87762
582.394	0.80579	0.85867	0.92007	0.90382	0.85427	0.87571
582.819	0.87053	0.88267	0.86511	0.90469	0.85306	0.87376
583.243	0.84157	0.82	0.85595	0.90544	0.85181	0.87177
583.667	0.86201	0.91067	0.8368	0.90606	0.85051	0.86973
584.092	0.81772	0.89333	0.83014	0.90657	0.84917	0.86766
584.516	0.91993	0.84267	0.92007	0.90695	0.84778	0.86555
584.94	0.76661	0.892	0.86678	0.90721	0.84635	0.86339
585.365	0.77683	0.876	0.91507	0.90735	0.84487	0.8612
585.789	0.89097	0.87467	0.91341	0.90737	0.84335	0.85897
586.213	0.8569	0.86533	0.93755	0.90726	0.84178	0.85669
586.638	0.9029	0.932	0.86928	0.90704	0.84017	0.85438
587.062	0.95571	0.92267	0.84929	0.90669	0.83851	0.85202
587.486	0.88075	0.848	0.87344	0.90622	0.83681	0.84963
587.911	0.91312	0.88667	0.85179	0.90563	0.83506	0.84719
588.335	0.91141	0.876	0.87344	0.90492	0.83327	0.84472
588.759	0.84838	0.88933	0.86844	0.90409	0.83144	0.84221
589.183	0.82112	0.94667	0.88177	0.90314	0.82956	0.83966
589.608	0.82453	0.85733	0.8826	0.90207	0.82763	0.83706
590.032	0.89949	0.864	0.8751	0.90088	0.82566	0.83443
590.456	0.88245	0.86267	0.87843	0.89958	0.82364	0.83176
590.881	0.86712	0.912	0.85262	0.89815	0.82158	0.82904
591.305	0.8569	0.85733	0.90758	0.89662	0.81948	0.82629
591.729	0.96252	0.84	0.84596	0.89496	0.81733	0.82349
592.153	0.90119	0.79333	0.8343	0.8932	0.81513	0.82066
592.577	0.93697	0.79333	0.8801	0.89132	0.8129	0.81779
593.002	0.90971	0.824	0.78601	0.88932	0.81061	0.81488
593.426	0.82794	0.83467	0.83514	0.88722	0.80828	0.81193
593.85	0.91652	0.80533	0.80766	0.88501	0.80591	0.80894
594.274	0.84668	0.832	0.82598	0.88269	0.8035	0.80591
594.698	0.78194	0.888	0.75604	0.88026	0.80104	0.80284
595.123	0.77002	0.86533	0.82931	0.87773	0.79853	0.79972
595.547	0.82453	0.76533	0.80849	0.87509	0.79598	0.79657
595.971	0.9046	0.91867	0.79767	0.87235	0.79339	0.79338
596.395	0.83135	0.84533	0.8343	0.86952	0.79075	0.79016
596.819	0.87734	0.81867	0.79517	0.86658	0.78807	0.78689
597.243	0.88075	0.872	0.78185	0.86355	0.78535	0.78358
597.667	0.90801	0.88133	0.80933	0.86042	0.78258	0.78024
598.092	0.94208	0.83067	0.81765	0.85718	0.77976	0.77685
598.516	0.94889	0.84667	0.83181	0.85387	0.7769	0.77342
598.94	0.8586	0.888	0.8751	0.85046	0.774	0.76996
599.364	0.86712	0.816	0.82764	0.84697	0.77106	0.76645
599.788	0.87053	0.83467	0.75437	0.84338	0.76807	0.76291
600.212	0.83646	0.888	0.83764	0.83972	0.76503	0.75933
600.636	0.82794	0.884	0.84513	0.83597	0.76196	0.75571
601.06	0.89608	0.81733	0.806	0.83214	0.75884	0.75205
601.484	0.83816	0.868	0.82431	0.82823	0.75567	0.74835
601.908	0.8552	0.86	0.81682	0.82424	0.75247	0.74461
602.332	0.92845	0.856	0.79184	0.82018	0.74922	0.74084
602.756	0.88416	0.85067	0.83764	0.81605	0.74592	0.73702
603.18	0.93015	0.804	0.83514	0.81184	0.74258	0.73316
603.604	0.90971	0.82	0.83514	0.80757	0.7392	0.72927
604.028	0.86201	0.88267	0.87843	0.80322	0.73578	0.72534
604.452	0.8109	0.78	0.82848	0.79882	0.73231	0.72136
604.876	0.87905	0.82667	0.86511	0.79435	0.7288	0.71735
605.3	0.91312	0.836	0.78185	0.78982	0.72524	0.7133
605.724	0.84668	0.83467	0.73689	0.78523	0.72164	0.70922
606.148	0.88075	0.82533	0.72273	0.78059	0.718	0.70509
606.572	0.85179	0.86533	0.74188	0.77589	0.71432	0.70092
606.996	0.80409	0.72533	0.79267	0.77114	0.71059	0.69672
607.42	0.8092	0.8	0.70192	0.76633	0.70682	0.69247
607.844	0.70869	0.82667	0.6786	0.76148	0.703	0.68819
608.268	0.83816	0.74933	0.70858	0.75659	0.69915	0.68387
608.692	0.88416	0.71067	0.77519	0.75164	0.69525	0.67951
609.116	0.86371	0.78267	0.72523	0.74666	0.6913	0.67511
609.54	0.77853	0.83867	0.74438	0.74164	0.68732	0.67068
609.964	0.83135	0.72533	0.77935	0.73657	0.68329	0.6662
610.388	0.8092	0.77333	0.70275	0.73147	0.67922	0.66169
610.812	0.78876	0.64267	0.73605	0.72634	0.67511	0.65714
611.236	0.74787	0.71067	0.67777	0.72117	0.67095	0.65255
611.66	0.76491	0.64933	0.73356	0.71597	0.66675	0.64792
612.083	0.82283	0.66	0.75937	0.71075	0.66252	0.64326
612.507	0.78876	0.684	0.67194	0.7055	0.65824	0.63856
612.931	0.80409	0.708	0.64363	0.70022	0.65392	0.63382
613.355	0.76661	0.696	0.65445	0.69491	0.64955	0.62904
613.779	0.79387	0.664	0.61116	0.68959	0.64514	0.62422
614.203	0.70698	0.69333	0.55704	0.68424	0.64069	0.61936
614.627	0.78705	0.784	0.62614	0.67887	0.63619	0.61446
615.05	0.74446	0.72667	0.65279	0.6735	0.63167	0.60954
615.474	0.69847	0.75467	0.68276	0.6681	0.62709	0.60457
615.898	0.72232	0.78667	0.59367	0.66269	0.62247	0.59956
616.322	0.6678	0.63067	0.62614	0.65727	0.61781	0.59452
616.746	0.6201	0.63733	0.61199	0.65183	0.61311	0.58943
617.169	0.65247	0.64267	0.55704	0.6464	0.60838	0.58432
617.593	0.67632	0.56933	0.61865	0.64095	0.60359	0.57916
618.017	0.68995	0.608	0.61615	0.63549	0.59876	0.57396
618.441	0.69165	0.58667	0.61032	0.63003	0.59389	0.56873
618.865	0.63884	0.64	0.60117	0.62456	0.58898	0.56346
619.288	0.71039	0.57867	0.58201	0.61911	0.58404	0.55816
619.712	0.69165	0.528	0.54288	0.61364	0.57905	0.55281
620.136	0.70698	0.544	0.58868	0.60817	0.57402	0.54742
620.56	0.58944	0.576	0.55287	0.6027	0.56894	0.542
620.983	0.69847	0.65067	0.50375	0.59725	0.56384	0.53656
621.407	0.70358	0.644	0.53372	0.59179	0.55868	0.53106
621.831	0.68143	0.584	0.52789	0.58634	0.55348	0.52552
622.254	0.6678	0.64	0.56786	0.5809	0.54826	0.51996
622.678	0.65247	0.58	0.54954	0.57546	0.54298	0.51436
623.102	0.58944	0.55333	0.56203	0.57003	0.53766	0.50871
623.525	0.63543	0.57467	0.50458	0.56462	0.53231	0.50304
623.949	0.61329	0.53733	0.52123	0.55921	0.52691	0.49732
624.373	0.59455	0.52667	0.50791	0.55381	0.52147	0.49156
624.796	0.64225	0.57733	0.48543	0.54843	0.516	0.48578
625.22	0.55196	0.54133	0.49792	0.54306	0.51047	0.47995
625.644	0.63203	0.47867	0.57286	0.5377	0.50491	0.47408
626.067	0.50426	0.47867	0.46045	0.53237	0.49932	0.46819
626.491	0.50256	0.49733	0.38551	0.52704	0.49368	0.46225
626.915	0.50426	0.49733	0.46961	0.52173	0.488	0.45627
627.338	0.56729	0.472	0.47544	0.51645	0.48229	0.45027
627.762	0.49915	0.46667	0.48709	0.51117	0.47652	0.44422
628.185	0.48211	0.41333	0.47127	0.50593	0.47073	0.43815
628.609	0.42589	0.42933	0.41049	0.50069	0.46489	0.43203
629.033	0.45997	0.39733	0.43047	0.49547	0.45901	0.42586
629.456	0.55537	0.46933	0.42798	0.49029	0.4531	0.41968
629.88	0.47019	0.41333	0.39217	0.48512	0.44714	0.41345
630.303	0.41738	0.46667	0.46211	0.47998	0.44116	0.40719
630.727	0.45145	0.40267	0.39217	0.47485	0.43512	0.40089
631.151	0.523	0.40133	0.37719	0.46974	0.42904	0.39455
631.574	0.58773	0.36	0.36803	0.46467	0.42294	0.38818
631.998	0.523	0.39333	0.4055	0.45961	0.41678	0.38177
632.421	0.50426	0.38667	0.34971	0.45459	0.4106	0.37533
632.845	0.43952	0.37733	0.33972	0.44958	0.40436	0.36885
633.268	0.46337	0.37733	0.38385	0.44461	0.3981	0.36234
633.692	0.49744	0.324	0.36553	0.43966	0.39179	0.35578
634.115	0.43441	0.4	0.40466	0.43474	0.38546	0.34921
634.539	0.50767	0.38267	0.32306	0.42983	0.37907	0.34258
634.962	0.38671	0.348	0.38135	0.42497	0.37266	0.33593
635.386	0.36457	0.36533	0.33888	0.42012	0.36619	0.32923
635.809	0.32538	0.368	0.33306	0.41531	0.3597	0.32251
636.233	0.39353	0.364	0.2856	0.41051	0.35316	0.31573
636.656	0.40545	0.36133	0.22731	0.40576	0.34659	0.30894
637.079	0.27768	0.408	0.27977	0.40103	0.33999	0.30212
637.503	0.36627	0.40267	0.20983	0.39633	0.33333	0.29524
637.926	0.29983	0.256	0.19817	0.39166	0.32666	0.28834
638.35	0.30324	0.33867	0.28476	0.38701	0.31992	0.28139
638.773	0.33901	0.27467	0.20733	0.3824	0.31317	0.27442
639.197	0.29472	0.272	0.24979	0.3778	0.30636	0.26741
639.62	0.29813	0.31067	0.27727	0.37325	0.29953	0.26037
640.043	0.3339	0.18133	0.2781	0.36873	0.29267	0.2533
640.467	0.3356	0.17333	0.22898	0.36423	0.28575	0.24617
640.89	0.30153	0.16133	0.24729	0.35976	0.27881	0.23903
641.314	0.36968	0.18267	0.22398	0.35532	0.27182	0.23184
641.737	0.35605	0.14933	0.204	0.35092	0.2648	0.22462
642.16	0.28961	0.13733	0.11324	0.34655	0.25775	0.21738
642.584	0.25724	0.26533	0.15237	0.34219	0.25065	0.21008
643.007	0.13118	0.26	0.10908	0.33788	0.24352	0.20276
643.43	0.1414	0.204	0.10908	0.3336	0.23636	0.19542
643.854	0.18399	0.21467	0.07244	0.32934	0.22915	0.18801
644.277	0.10733	0.09333	0.12406	0.32512	0.22191	0.18059
644.7	0.13288	0.14267	0.11907	0.32092	0.21464	0.17314
645.124	0.1431	0.12667	0.05912	0.31675	0.20732	0.16564
645.547	0.16184	0.05867	0.09575	0.31262	0.19998	0.15812
645.97	0.18399	0.1	0.06744	0.30852	0.1926	0.15056
646.394	0.17547	0.124	0.08659	0.30444	0.18517	0.14295
646.817	0.15843	0.04	0.08743	0.3004	0.17772	0.13533
647.24	0.02726	0.09333	0.07077	0.29639	0.17023	0.12767
647.663	0.09199	0.04933	0.01249	0.29241	0.16271	0.11998
648.087	0	0	0	0.28845	0.15514	0.11224
648.51	0.11073	0.056	0.02248	0.28453	0.14754	0.10448
648.933	0.1431	0.09733	0.02165	0.28064	0.13992	0.09669
649.356	0.11755	0.00267	0.01415	0.27678	0.13225	0.08886
649.78	0.01533	0.01467	0.01665	0.27294	0.12454	0.08098
650.203	0.06133	0.03867	0.03414	0.26914	0.1168	0.07309

## Sheet: Fig.2e
Concentration (nM)	Δλmax	S.E.M.
10	6.78282	0.119853
12.5	8.58394	0.236521
15	11.6986	0.339611
20	15.5633	0.0891544
25	19.9292	0.56481

## Sheet: Fig.2f
Concentration (nM)	Δλmax	S.E.M.
200	23.1073	0.258878
150	22.4658	0.693132
100	15.9575	0.414347
50	8.7736	0.450757
25	4.08715	0.554689
10	3.16195	0.116539
5	2.80463	0.284525
1	2.34361	0.499503
1e-15	0.790389	0.240313

## Sheet: Fig.3a
Time (s)	Δλmax (GT)	Δλmax (GG)	Δλmax (+C)	Δλmax (AA)	Δλmax (TC)	Δλmax (-C)	Δλmax (AC)	Δλmax (GA)	Δλmax (Homo)
0	0	0	0	0	0	0	0	0	0
1	0.01617	-0.0260219	-0.0159937	0.00886	-0.02558	-0.07477	-0.05921	0.44601	0.04226
2	-0.01018	-0.0115615	-0.0333134	0.01519	-0.00853	0.01869	0.03947	0.59426	0.056546
3	-0.01078	-0.0298757	0.0173198	0.00886	0.0128	-0.07477	-0.06579	0.75832	-0.02917
4	1.16106	0.976169	0.893322	0.65946	0.41365	0.36449	0.35526	0.60844	-0.04345
5	1.86286	1.96098	1.63747	1.70376	1.48828	1.23364	1.10527	0.7986	0.62797
6	4.84496	4.75732	3.92179	3.66206	3.02558	2.71024	1.92367	1.28408	0.84226
7	5.79996	5.67472	4.71791	4.43166	3.54798	3.28504	2.28417	1.05299	0.87083
8	6.34496	6.02156	5.05835	4.59616	3.93608	3.80374	2.28557	1.12739	0.94226
9	6.97126	6.61908	5.57394	5.21646	4.23028	4.08874	2.49997	0.89751	0.93083
10	7.88866	7.44962	6.30544	5.73416	4.63328	4.57944	2.80917	1.29164	0.78512
11	8.78746	8.33623	7.07816	6.34306	4.87848	4.61214	3.09867	0.98507	0.67083
12	9.14826	8.58094	7.44262	6.40886	5.00858	4.80374	3.00657	1.28446	0.613689
13	10.1703	9.2834	8.03413	6.82406	5.23668	4.86914	3.23027	1.00595	0.370831
14	13.5303	9.41733	8.25494	6.95566	5.10448	5.00004	3.28287	1.16843	0.44226
15	13.4589	9.77485	8.29499	7.13546	5.42428	4.71024	3.24337	1.4106	0.356546
16	13.3874	9.84328	8.47745	7.17216	5.63118	4.79444	3.17107	1.60198	0.127974
17	13.316	10.0109	8.83791	7.43296	5.57778	5.24304	3.79707	1.39261	0.14226
18	13.2446	10.4042	9.088	7.44176	5.59058	4.85044	3.92627	1.78928	0.14226
19	13.1732	10.4301	9.15831	7.54936	5.71858	5.25234	4.19077	1.62927	0.056546
20	13.9232	10.4474	9.06219	7.40636	5.65888	5.21964	4.14867	1.8543	-0.1006
21	13.9232	10.5053	9.1948	7.61136	5.70998	4.98594	4.12497	1.80883	-0.01488
22	14.2446	10.4446	9.14674	7.49116	5.61408	5.06544	4.03157	1.67127	0.056546
23	13.4232	10.4745	9.21883	7.55946	5.47338	4.95324	4.26977	1.69531	0.02797
24	13.6017	10.7367	9.35679	7.64686	5.52668	5.02334	4.28947	2.00869	0.113689
25	12.8874	10.9064	9.50631	7.64806	5.72498	5.18224	4.28287	1.83738	-0.18631
26	13.6017	10.8435	9.53479	7.69236	5.64818	4.89724	4.02627	1.98577	-0.14345
27	13.7089	10.6895	9.42888	7.54306	5.50108	4.76164	4.20397	2.08981	0.085117
28	13.2089	10.7064	9.28025	7.49616	5.38598	4.83644	3.98027	1.68738	-0.01488
29	13.3874	10.5558	9.31229	7.46586	5.41578	4.63084	4.15127	1.83989	-0.17203
30	13.7803	10.4388	9.18501	7.37466	5.20678	4.67754	4.16447	1.77827	-0.1006
31	13.7446	10.4745	9.07999	7.17596	5.42218	4.75704	4.02627	2.11059	-0.07203
32	13.816	10.6255	9.50008	7.41646	5.39868	4.65424	3.99997	1.91363	0.085117
33	13.4589	10.8154	9.51699	7.47216	5.26648	4.71494	3.96707	1.83226	-0.05774
34	13.2803	10.6783	9.50275	7.52156	5.38168	4.95324	3.99997	1.62702	-0.11488
35	13.4589	10.8221	9.52767	7.61016	5.43708	4.74304	4.09867	1.89079	-0.07203
36	14.0303	10.8379	9.47961	7.38736	5.49678	4.72434	4.07237	1.71424	-0.2006
37	13.566	10.7053	9.49741	7.55826	5.55648	4.92524	4.06577	1.84338	-0.11488
38	13.4232	10.8637	9.47694	7.56966	5.56928	4.80844	4.25657	2.15997	0.01369
39	13.4946	11.2244	9.85787	7.92536	5.55438	4.87854	4.07897	1.89338	-0.08631
40	13.9232	11.3187	9.85876	8.05186	5.77398	4.82714	3.88157	1.81621	-0.28631
41	13.3517	11.3738	10.0047	7.99616	5.51598	4.85984	4.15787	2.12419	-0.02917
42	13.3874	11.3929	9.91305	8.17346	5.81668	4.78974	4.05267	1.84874	-0.14345
43	13.3874	11.5165	10.083	8.13296	5.73138	4.89724	3.87497	1.63263	-0.05774
44	13.316	11.4682	10.1275	7.97086	5.68868	4.90654	4.21057	1.55298	-0.0006
45	13.1732	11.6221	10.1275	7.96836	5.67808	4.78974	3.97367	1.91929	-0.02917
46	13.2803	11.6053	10.1471	8.15446	5.58848	4.71964	3.92767	1.87791	-0.01488
47	13.6732	11.4143	10.1017	8.10256	5.69938	4.78034	3.94077	1.88778	-0.08631
48	13.6017	11.6569	10.1062	8.11016	5.71638	4.74304	4.04607	1.86584	-0.28631
49	13.7803	11.5659	10.2655	8.09496	5.67808	4.89254	4.05267	2.0429	-0.28631
50	13.2446	11.8075	10.2646	8.14556	5.71638	4.83644	4.07237	2.46719	-0.04345
51	13.4589	11.8659	10.367	8.24806	5.77398	4.85514	3.99337	2.38941	-0.0006
52	13.3517	12.1333	10.65	8.38606	5.86998	5.16824	4.04607	2.2025	-0.0006
53	13.4589	12.3165	10.6099	8.43926	5.91048	5.00004	3.92767	2.78045	-0.12917
54	13.7803	12.2491	10.8004	8.41896	5.97868	4.92054	4.01977	2.03501	-0.17203
55	13.6374	12.3502	10.7132	8.45446	5.83368	4.96724	4.16447	2.52303	-0.08631
56	13.4946	12.2277	10.65	8.42156	5.97438	4.95794	4.03947	1.90151	0.070831
57	13.2089	12.2322	10.7977	8.56206	6.00858	4.78034	4.26317	2.48277	-0.18631
58	13.4232	12.4131	10.925	8.77846	6.05758	5.14014	4.31577	3.07098	-0.0006
59	13.316	12.5704	11.0015	8.80256	6.24948	5.16354	4.18417	2.37594	-0.02917
60	13.5303	12.7434	11.0701	9.00376	6.19618	5.30374	4.45397	3.14526	-0.0006
61	13.7803	12.6232	11.095	8.96206	6.35398	5.35514	4.23027	2.55452	0.01369
62	13.6374	12.7187	11.1226	9.03926	6.42648	5.14954	4.34867	2.97032	-0.08631
63	13.4232	12.7929	11.1617	8.98356	6.43928	5.36444	4.30267	2.36391	-0.21488
64	13.3874	12.7547	11.0843	9.05566	6.48398	5.38784	4.17767	3.27429	-0.02917
65	13.9232	12.8007	11.2169	9.14936	6.62688	5.16354	4.16447	2.59883	-0.1006
66	13.566	12.9232	11.2196	9.28226	6.49468	5.16824	4.38157	3.0175	-0.22917
67	13.6732	12.9659	11.1689	9.20506	6.63748	5.51404	4.28287	2.83028	-0.14345
68	13.6732	12.8558	11.1626	9.23796	6.49038	5.44864	4.56577	3.25555	-0.07203
69	13.316	12.8783	11.1502	9.15316	6.53728	5.64484	4.38157	2.92051	-0.1006
70	13.2089	12.7962	11.095	9.13926	6.56288	5.45324	4.40127	2.77899	0.02797
71	13.6732	12.876	11.1456	9.17126	6.53308	5.27574	4.50657	2.264	-0.28631
72	13.4946	12.9833	11.6322	9.43626	6.96378	5.72434	4.57897	2.94172	-0.21488
73	14.066	13.1289	12.1814	10.2283	7.68228	6.37384	5.20397	2.69901	-0.17203
74	13.816	13.2954	12.1992	10.0733	7.73558	6.41124	5.21057	2.95695	0.056546
75	14.1374	12.9501	12.1235	9.96026	7.67808	6.52804	5.17767	3.33577	-0.08631
76	13.7089	12.9584	12.2152	9.63616	7.86568	6.79444	5.54607	2.78558	-0.25774
77	13.8874	12.7669	12.3273	9.99816	7.81668	6.53734	5.42767	3.46998	-0.12917
78	13.7803	13.0083	12.1742	9.84306	7.89768	6.59814	5.47367	3.05949	-0.15774
79	13.9232	13.1331	12.3772	10.012	7.85288	6.79444	5.75657	2.47229	0.056546
80	13.8874	13.3245	12.2	10.1879	8.15138	7.16824	5.74337	3.2996	-0.02917
81	14.316	13.1497	12.2686	10.1086	7.94028	7.15884	5.51317	2.62867	-0.02917
82	13.566	13.1248	12.2748	10.1189	8.07678	7.13084	5.55267	2.53172	-0.17203
83	13.4232	13.4411	12.2615	10.2362	7.79318	6.92524	5.61837	3.2793	-0.01488
84	13.8874	13.2413	12.2009	10.0362	7.83368	6.75704	5.51317	2.91188	0.04226
85	13.5303	13.1748	12.16	10.0189	7.86568	6.91124	5.51977	2.68085	-0.11488
86	13.816	13.158	12.103	10.2189	8.01488	6.93924	5.61187	3.19337	0.099403
87	13.6732	13.3412	12.0425	10.1465	7.86568	6.71494	5.96707	2.32287	-0.2006
88	14.2803	13.0083	12.0443	10.0948	7.98938	7.01874	5.59867	3.21952	-0.18631
89	14.0303	13.4244	12.1582	10.2534	8.09378	7.16824	5.64477	3.39591	0.113689
90	13.7089	13.2913	12.1271	10.2534	7.98078	6.97664	5.78947	2.81691	-0.07203
91	13.9589	13.4161	12.2116	10.1638	7.98508	7.02334	5.63157	2.3256	-0.15774
92	13.9946	13.5076	12.1885	10.2948	8.10238	7.02804	5.71057	2.98985	-0.22917
93	13.9589	13.5243	12.2045	10.4086	7.94888	7.00004	5.59867	2.37248	-0.11488
94	13.9589	13.4909	12.1066	10.3776	8.31988	7.21964	6.04607	2.84086	-0.02917
95	13.7803	13.5742	12.192	10.25	8.10448	7.22434	5.75657	2.63125	-0.02917
96	13.7446	13.4826	12.1822	10.4948	8.24098	6.96724	5.98687	3.06266	-0.12917
97	14.566	13.4078	12.192	10.4431	8.19188	6.94864	5.75657	3.19965	-0.05774
98	14.1732	13.2579	12.1983	10.2776	8.03838	7.21024	6.07237	3.50869	-0.18631
99	13.6374	13.2913	12.0852	10.4258	7.95308	7.16824	6.01977	2.87744	-0.12917
100	13.7446	13.8322	12.1413	10.3155	8.27718	7.06544	6.02627	3.34974	-0.15774
101	14.1017	13.7073	12.1885	10.5086	8.05968	7.21494	5.83557	3.62217	-0.14345
102	13.9589	13.6824	12.1102	10.5776	8.07678	6.98134	5.75657	3.39626	-0.01488
103	14.4946	13.6242	12.1938	10.3638	8.34118	7.38314	6.02627	3.21636	-0.1006
104	14.2803	13.6907	12.1351	10.4431	8.29428	7.31304	5.91447	2.75788	-0.0006
105	14.0303	13.6158	12.3006	10.3362	8.27928	7.38784	5.88817	3.66213	-0.07203
106	14.0303	13.6325	12.2659	10.6465	8.28788	7.35044	5.98027	2.94291	-0.04345
107	14.0303	13.6907	12.1235	10.6396	8.30068	7.45794	6.05917	3.17707	-0.08631
108	13.816	13.9487	12.1733	10.4776	8.32838	7.57014	5.94737	3.056	-0.11488
109	14.1732	13.5742	12.3238	10.4672	8.34968	7.47664	5.89477	3.56677	0.056546
110	13.8874	13.9487	12.1627	10.55	8.33688	7.29904	6.11187	3.68572	-0.11488
111	14.2089	13.9654	12.1671	10.5224	8.32198	7.50004	6.30267	3.30456	-0.04345
112	14.1374	13.7823	12.1502	10.5224	8.33478	7.50464	6.31577	2.69008	-0.14345
113	14.0303	13.7157	12.2641	10.2982	8.44348	7.27104	5.96707	3.1435	-0.11488
114	13.8874	13.774	12.2009	10.7189	8.22598	7.41584	6.42107	3.69342	-0.05774
115	14.3874	13.9321	12.2615	10.7189	8.24308	7.42524	6.06577	3.32887	-0.17203
116	14.316	14.0986	12.3513	10.5707	8.63748	7.35044	6.22367	2.60246	-0.14345
117	14.316	13.6242	12.2517	10.7086	8.40938	7.48134	6.05917	3.44821	-0.07203
118	13.816	13.9487	12.3594	10.7396	8.51388	7.57014	6.15127	3.6436	-0.04345
119	13.816	13.774	12.3531	10.8224	8.32838	7.70094	6.03287	2.85154	-0.14345
120	14.1017	14.2816	12.2517	10.75	8.47118	7.56074	6.22367	3.01497	-0.01488
121	14.2803	13.6242	12.3042	10.412	8.40508	7.70094	6.15127	2.60894	-0.05774
122	13.8874	14.1817	12.2659	10.7707	8.52238	7.57944	6.19737	3.02027	-0.07203
123	13.816	14.0903	12.2223	10.6051	8.36888	7.46724	6.16447	3.64564	-0.07203
124	14.4589	14.2068	12.338	10.7051	8.31988	7.67754	6.44077	2.48092	-0.08631
125	13.816	13.8572	12.4297	10.7672	8.44988	7.40184	6.23687	2.99921	0.02797
126	13.7089	13.8155	12.2579	10.8844	8.61198	7.61684	6.08557	3.6687	-0.1006
127	13.566	14.1069	12.2659	10.4982	8.35178	7.92054	6.32237	2.59895	-0.04345
128	14.2446	13.9321	12.3469	10.8534	8.28998	7.71494	6.23027	2.8937	-0.17203
129	14.1017	13.9904	12.2178	10.7293	8.42218	7.37384	6.21057	3.69289	-0.11488
130	14.0303	13.8322	12.3024	10.9189	8.30918	7.63554	5.99997	3.68199	-0.28631
131	14.2089	13.9987	12.2508	10.812	8.33688	7.57014	6.45397	2.6745	-0.17203
132	13.9946	14.0403	12.2383	10.5155	8.42858	7.42054	6.11837	3.02281	-0.12917
133	14.316	13.9404	12.1885	10.7086	8.56928	7.60284	6.14477	3.44128	-0.05774
134	14.3874	13.8572	12.2517	10.7776	8.71218	7.67754	6.14477	2.3319	-0.11488
135	14.1017	13.9821	12.1351	10.6741	8.42858	7.61684	6.22367	2.57826	-0.21488
136	14.0303	14.1401	12.2383	10.7982	8.49678	7.58874	6.26977	2.45637	-0.08631
137	14.3517	13.9904	12.1013	10.7776	8.49258	7.61684	6.49337	3.74883	0.01369
138	13.9946	13.9821	12.1057	10.7741	8.55648	7.36444	6.12497	3.74796	-0.1006
139	14.1374	13.7407	12.2178	11.0051	8.37958	7.62154	6.61187	2.89907	-0.15774
140	13.9232	13.9904	12.2428	10.8155	8.49678	7.61214	6.32237	3.66672	-0.2006
141	14.1374	13.8072	12.1555	10.7913	8.40088	7.67294	6.25657	2.92911	-0.17203
142	13.8874	14.0486	12.3273	10.7258	8.34538	7.78504	6.30917	2.6379	-0.07203
143	14.7803	13.9404	12.136	10.8224	8.57358	7.61214	6.42107	3.8076	-0.08631
144	13.9232	14.1318	12.1662	10.9017	8.60558	7.59814	6.45397	2.77638	-0.21488
145	14.2446	13.8739	12.1627	10.8189	8.55868	7.71024	6.32237	3.71316	-0.17203
146	13.8874	14.2151	12.2428	10.7569	8.59058	7.88784	6.28947	3.66623	0.099403
147	14.2803	14.0819	11.9588	10.7017	8.46478	7.78504	6.17767	3.78511	-0.14345
148	14.4589	14.5231	12.2303	10.6879	8.53088	7.64484	6.42107	2.91901	-0.17203
149	14.4589	14.2068	12.0541	10.7017	8.55438	7.64954	6.40127	3.19784	-0.11488
150	14.4589	14.0403	11.9998	10.75	8.43928	7.23364	6.11837	3.63011	-0.12917

## Sheet: Fig.3b
	kobs (s-1)	S.E.M.
G-T	0.0995133	0.00487667
G-G	0.06149	0.00311333
+C	0.05804	0.00216667
A-A	0.04924	0.00247667
T-C	0.0380967	0.00217667
-C	0.03598	0.00217
A-C	0.0323567	0.00183667
G-A	0.02816	0.00197
Homoduplex	0	0

## Sheet: Fig.4a
Time (s)	Δλmax (10 nM)	Δλmax (12.5 nM)	Δλmax (15 nM)	Δλmax (20 nM)	Δλmax (25 nM)	Δλmax (30 nM)	Δλmax (10 nM)-fit	Δλmax (12.5 nM)-fit	Δλmax (15 nM)-fit	Δλmax (20 nM)-fit	Δλmax (25 nM)-fit	Δλmax (30 nM)-fit
0	0	0	0	0	0	0	0	0	0	0	0	0
1	-0.00337667	0.010772	-0.045085	-0.00323077	0.65625	0.077558	0.29639	0.39678	0.58815	1.1935	1.60434	1.77247
2	0.364103	0.473984	0.590155	1.156	2.34375	1.6373	0.58003	0.77512	1.14602	2.29346	3.06984	3.38061
3	0.550737	0.651344	0.877055	1.52008	2.90625	2.54587	0.85147	1.13589	1.67517	3.30721	4.40852	4.83965
4	1.266	1.67326	2.31146	3.87577	6.09375	6.459	1.11123	1.4799	2.17708	4.24151	5.63134	6.16342
5	1.52787	2.17882	3.14345	5.38692	7.53125	7.88783	1.35982	1.80793	2.65314	5.10258	6.74834	7.36445
6	1.6918	2.26066	3.4631	5.82115	8.43755	8.50884	1.59772	2.12072	3.1047	5.89617	7.76868	8.45413
7	1.9366	2.54362	3.86885	6.69515	9.21875	9.49645	1.82538	2.41898	3.53302	6.62756	8.70071	9.44278
8	2.29337	2.9709	4.29101	7.52577	10.4375	10.5734	2.04324	2.70339	3.93928	7.30162	9.55208	10.3398
9	2.7207	3.51166	4.91411	8.355	11.8443	11.9066	2.25174	2.97458	4.32462	7.92286	10.3298	11.1536
10	2.83794	3.68906	5.37311	8.64577	12.0312	12.5176	2.45126	3.23318	4.69013	8.4954	11.0402	11.892
11	3.14804	4.11346	5.97561	9.56115	12.3123	14.0854	2.64221	3.47976	5.03682	9.02308	11.6891	12.5619
12	3.1937	4.24866	5.97961	10.0504	12.7812	14.4065	2.82494	3.71489	5.36566	9.5094	12.2818	13.1697
13	3.4127	4.52866	6.60261	10.7781	13.0943	14.8784	2.9998	3.9391	5.67758	9.9576	12.8233	13.7211
14	3.4157	4.57466	6.42211	11.1458	13.0312	14.9941	3.16715	4.15289	5.97343	10.3707	13.3179	14.2215
15	3.55604	4.60906	6.60661	11.635	15.5312	15.5232	3.3273	4.35674	6.25406	10.7514	13.7697	14.6754
16	3.77337	4.90706	7.04511	12.0673	15.6562	15.8755	3.48055	4.55113	6.52023	11.1022	14.1824	15.0872
17	3.84004	5.01386	7.19261	12.1612	15.0943	16.1147	3.62722	4.73649	6.77271	11.4256	14.5594	15.4609
18	3.94904	5.05226	7.22561	12.1581	15.0002	16.1108	3.76757	4.91324	7.01218	11.7236	14.9037	15.7999
19	4.03937	5.10666	7.27461	12.1242	15.3123	16.1238	3.90189	5.08178	7.23933	11.9983	15.2183	16.1075
20	4.0647	5.17786	7.19261	12.2335	14.5312	16.0549	4.03043	5.24249	7.45478	12.2514	15.5056	16.3866
21	4.19537	5.34946	7.58211	12.3665	15.5002	16.3864	4.15344	5.39573	7.65914	12.4847	15.7681	16.6398
22	4.31837	5.62866	7.91411	12.6412	16.2503	16.7751	4.27116	5.54185	7.85298	12.6997	16.0079	16.8695
23	4.45904	5.69706	7.81161	12.8696	16.1872	17.0234	4.38381	5.68119	8.03684	12.8979	16.2268	17.0779
24	4.51704	5.84066	7.95511	13.0258	15.0943	17.0026	4.49162	5.81405	8.21124	13.0805	16.4269	17.267
25	4.57704	5.95186	8.1966	12.8758	15.8443	16.8141	4.59479	5.94075	8.37665	13.2488	16.6096	17.4386
26	4.63104	6.02786	8.2256	12.9873	15.7502	16.7855	4.69352	6.06155	8.53355	13.404	16.7766	17.5942
27	4.58604	5.94746	8.1146	12.9188	15.2193	16.5294	4.78801	6.17675	8.68238	13.5469	16.9291	17.7355
28	4.60404	5.94186	8.3686	12.945	15.9693	16.5164	4.87843	6.28659	8.82354	13.6787	17.0683	17.8636
29	4.63637	6.05306	8.4671	12.8981	16.1562	16.3916	4.96496	6.39133	8.95743	13.8001	17.1956	17.9799
30	4.78337	6.12986	8.7171	13.4273	15.8443	16.9363	5.04777	6.4912	9.08443	13.912	17.3118	18.0853
31	4.83704	6.20026	8.7991	13.5188	16.9372	17.0533	5.12701	6.58644	9.2049	14.0152	17.418	18.181
32	4.9377	6.40506	9.2581	13.485	16.3753	17.2249	5.20285	6.67725	9.31916	14.1102	17.5149	18.2679
33	5.03537	6.55866	9.3686	13.4973	17.3442	17.2548	5.27542	6.76384	9.42753	14.1979	17.6035	18.3466
34	5.0977	6.57466	9.2171	13.605	17.2192	17.2964	5.34488	6.84641	9.53033	14.2786	17.6844	18.4181
35	5.21037	6.69586	9.5696	13.6319	16.6562	17.2639	5.41134	6.92515	9.62784	14.353	17.7583	18.4829
36	5.26804	6.85306	9.7296	13.6958	18.1562	17.5252	5.47495	7.00023	9.72033	14.4216	17.8258	18.5418
37	5.4717	6.98746	9.8851	14.105	16.8122	17.9243	5.53582	7.07181	9.80805	14.4848	17.8875	18.5952
38	5.55737	7.02986	9.8486	14.2788	17.7812	18.1869	5.59407	7.14008	9.89126	14.5431	17.9439	18.6436
39	5.63037	7.22866	10.0941	14.2496	17.9062	18.2064	5.64981	7.20517	9.97019	14.5968	17.9953	18.6875
40	5.63804	7.12946	9.7746	14.2896	17.2192	18.2363	5.70316	7.26724	10.045	14.6462	18.0423	18.7274
41	5.5447	7.08506	9.7871	14.5504	17.0003	18.5028	5.75421	7.32643	10.1161	14.6918	18.0853	18.7636
42	5.58537	7.16426	9.6596	14.4835	16.6872	18.3793	5.80307	7.38286	10.1834	14.7339	18.1245	18.7964
43	5.58637	7.10226	9.6886	14.5188	16.5312	18.4157	5.84982	7.43668	10.2473	14.7726	18.1603	18.8261
44	5.64804	7.06506	9.5166	14.4527	17.4372	18.313	5.89456	7.48799	10.3079	14.8083	18.193	18.8532
45	5.59804	7.04546	9.8156	14.4642	16.9692	18.2935	5.93738	7.53692	10.3654	14.8412	18.2229	18.8777
46	5.62637	7.09786	9.7911	14.5342	16.8442	18.443	5.97836	7.58358	10.4199	14.8715	18.2503	18.8999
47	5.73837	7.22026	9.8236	14.6535	17.4372	18.6354	6.01757	7.62807	10.4716	14.8995	18.2752	18.9201
48	5.77504	7.37226	10.0081	14.7288	17.6872	18.5704	6.0551	7.67049	10.5206	14.9252	18.298	18.9384
49	5.83004	7.31506	9.8686	14.8081	18.5312	18.7433	6.09101	7.71095	10.5672	14.949	18.3188	18.955
50	5.99737	7.49426	10.6106	15.2158	18.1562	19.2711	6.12538	7.74952	10.6113	14.9708	18.3378	18.9701
51	6.02937	7.54666	10.1476	15.3081	18.5942	19.5012	6.15827	7.7863	10.6532	14.991	18.3552	18.9837
52	6.04537	7.63946	10.3811	15.2096	17.6872	19.4713	6.18974	7.82137	10.6928	15.0096	18.3711	18.9961
53	6.06404	7.55906	10.0941	15.2042	17.5942	19.1892	6.21986	7.85482	10.7305	15.0267	18.3855	19.0074
54	6.01637	7.60506	10.3196	15.1165	18.0312	19.3465	6.24869	7.88671	10.7662	15.0425	18.3988	19.0176
55	6.12937	7.65026	10.6721	15.1258	19.0003	19.288	6.27627	7.91712	10.8001	15.057	18.4109	19.0269
56	6.25637	7.83466	10.3321	15.195	18.2503	19.3725	6.30267	7.94611	10.8322	15.0704	18.4219	19.0353
57	6.3827	8.02066	10.9796	15.4812	18.3753	19.5454	6.32793	7.97376	10.8627	15.0828	18.432	19.0429
58	6.48837	7.99506	10.9876	15.4535	19.4062	19.6507	6.35211	8.00013	10.8916	15.0942	18.4412	19.0498
59	6.5297	8.18746	11.0781	15.4696	19.3122	19.7105	6.37524	8.02527	10.9191	15.1047	18.4496	19.0561
60	6.62904	8.40306	11.0986	15.5865	19.5942	19.8678	6.39738	8.04924	10.9451	15.1143	18.4573	19.0618
61	6.6147	8.32106	11.2621	15.6219	19.7503	19.8912	6.41857	8.0721	10.9697	15.1233	18.4643	19.0669
62	6.68404	8.37426	11.5451	15.5388	19.8753	19.9302	6.43885	8.09389	10.9931	15.1315	18.4708	19.0716
63	6.72304	8.54506	11.7091	15.3904	20.1562	19.8301	6.45825	8.11468	11.0153	15.139	18.4766	19.0759
64	6.7747	8.52786	11.6516	15.6842	19.4372	19.8418	6.47682	8.1345	11.0364	15.146	18.482	19.0797
65	6.7847	8.59466	11.6926	15.6381	19.9692	19.9731	6.49459	8.1534	11.0564	15.1525	18.4869	19.0832
66	6.7767	8.52706	11.7991	15.6404	19.9062	19.9861	6.5116	8.17142	11.0753	15.1584	18.4914	19.0864
67	6.8067	8.57866	11.9466	15.6058	19.8442	19.8496	6.52787	8.1886	11.0933	15.1639	18.4954	19.0893
68	6.9117	8.67226	11.8401	15.5396	20.1562	20.0693	6.54345	8.20498	11.1103	15.1689	18.4992	19.0919
69	6.91237	8.67066	11.7461	15.4527	19.1562	19.8041	6.55835	8.22061	11.1265	15.1735	18.5026	19.0943
70	6.99337	9.20866	12.3936	15.4981	21.3753	20.1889	6.57262	8.2355	11.1418	15.1778	18.5057	19.0964

## Sheet: Fig.4b
[MutS] (nM)	kobs (s-1)	S.E.M.
10	0.04397	0.00155
12.5	0.04757	0.00177
15	0.05285	0.00207
20	0.08162	0.0023
25	0.09052	0.00406
30	0.0973	0.00347

[truncated: 16 more sheets: Fig.5, Fig.6 (4956A>G detection), Fig.6 (IVS6-3C>G detection), Fig.6 (5382insC detection), Fig.6 (5632T>A detection), Fig.6 (IVS18+1G>T detection), Fig.6 (2594delC detection), Fig.6 (5075G>A detection), Fig.6 (300T>G detection), Fig.6 (5382insC (MCF7 Control)), Fig.7a (HCC1937 detection), Fig.7b (SNU251 detection), Fig.7c (blind sample analysis), SuppFig.4e, SuppFig.5, SuppFig.10]
